# Supplementary material for: 7,9-Diallyl-6-methyl-7H-1,2,4-triazolo[4,3-b][1,2,4]triazepin-8(9H)-one
Source: Acta Crystallogr Sect E Struct Rep Online. 2009 Aug 15;65(Pt 9):o2152. doi: 10.1107/S160053680903133X (PMC2969987; doi:10.1107/S160053680903133X)
Supplement: Supplementary file 1 [file e-65-o2152-sup1.cif]

##############################################################################
###                                                                        ###
###        Electronic paper (Acta Crystallographica Section E)             ###
###                                                                        ###
##############################################################################
#                                                                            #
# This CIF contains the data in a paper accepted for publication in Acta     #
# Crystallographica Section E. It conforms to the requirements of Notes      #
# for Authors for Section E, and has been peer reviewed under the auspices   #
# of the IUCr Commission on Journals.                                        #
#                                                                            #
# Full details of the Crystallographic Information File format               #
# are given in the paper "The Crystallographic Information File (CIF):       #
# a New Standard Archive File for Crystallography" by S. R. Hall, F. H.      #
# Allen and I. D. Brown [Acta Cryst. (1991), A47, 655-685].                  #
#                                                                            #
# The current version of the core CIF dictionary is obtainable from          #
# ftp://ftp.iucr.org/pub/cif_core.dic. The current version number is 2.4.    #
#                                                                            #
# Software is freely available for graphical display of the structure(s) in  #
# this CIF.  For information consult the CIF home page http://www.iucr.org/  #
# cif/home.html                                                              #
#                                                                            #
# This file may be used for bona fide research purposes within the           #
# scientific community so long as proper attribution is given to the journal # 
# article from which it was obtained.                                        #
#                                                                            #
##############################################################################
                                             
data_global
_audit_creation_method     SHELXL-97
_journal_date_recd_electronic     2009-08-07
_journal_date_accepted     2009-08-08
_journal_name_full     'Acta Crystallographica, Section E'
_journal_year     2009
_journal_volume     65
_journal_issue      9
_journal_page_first     o2152
_journal_page_last     o2152
_journal_paper_category     QO
_journal_coeditor_code     XU2583
_publ_contact_author
;
     Dr. Seik Weng Ng
     Department of Chemistry
     University of Malaya
     50603 Kuala Lumpur
     Malaysia
;
_publ_contact_author_email     seikweng@um.edu.my
_publ_contact_author_fax     '03 7967 4193'
_publ_contact_author_phone     '03 7967 6778'
_publ_section_title
;\
7,9-Diallyl-6-methyl-7<i>H</i>-1,2,4-triazolo[4,3-<i>b</i>][1,2,4]triazepin-\
8(9<i>H</i>)-one
;
loop_
    _publ_author_name
    _publ_author_address
    'Zemama, Redwan Mohamed'
;
Laboratoire de Chimie Organique H\'et\'erocyclique
P\^ole de comp\'etences Pharmacochimie
Universit\'e Mohammed V-Agdal
BP 1014 Avenue Ibn Batout
Rabat
Morocco
;
    'Amari, Ibtissam'
;
Laboratoire de Chimie Organique H\'et\'erocyclique
P\^ole de comp\'etences Pharmacochimie
Universit\'e Mohammed V-Agdal
BP 1014 Avenue Ibn Batout
Rabat
Morocco
;
    'Bouhfid, Rachid'
;
Institute of Nanomaterials and Nanotechnology
Avenue de l'Arm\'ee Royale
Madinat El Irfane
10100 Rabat
Morocco
;
    'Essassi, El Mokhtar'
;
Laboratoire de Chimie Organique H\'et\'erocyclique
P\^ole de comp\'etences Pharmacochimie
Universit\'e Mohammed V-Agdal
BP 1014 Avenue Ibn Batout
Rabat
Morocco
;
    'Ng, Seik Weng'
;
Department of Chemistry
University of Malaya
50603 Kuala Lumpur
Malaysia
;
data_I
_audit_creation_method     SHELXL-97
_chemical_name_systematic
;
7,9-Diallyl-6-methyl-7<i>H</i>-1,2,4-triazolo[4,3-<i>b</i>][1,2,4]triazepin-\
8(9<i>H</i>)-one
;
_chemical_name_common     ?
_chemical_formula_moiety     'C12 H15 N5 O'
_chemical_formula_sum     'C12 H15 N5 O'
_chemical_formula_iupac     'C12 H15 N5 O'
_chemical_formula_weight     245.29
_chemical_melting_point     ?
_symmetry_cell_setting     Monoclinic
_symmetry_space_group_name_H-M     'P 21/n'
_symmetry_space_group_name_Hall     '-P 2yn'
loop_
    _symmetry_equiv_pos_as_xyz
    'x, y, z'
    '-x+1/2, y+1/2, -z+1/2'
    '-x, -y, -z'
    'x-1/2, -y-1/2, z-1/2'
_cell_length_a     7.4674(3)
_cell_length_b     8.3398(3)
_cell_length_c     20.2214(6)
_cell_angle_alpha     90.00
_cell_angle_beta     95.174(2)
_cell_angle_gamma     90.00
_cell_volume     1254.19(8)
_cell_formula_units_Z     4
_cell_measurement_reflns_used     2666
_cell_measurement_theta_min     2.6
_cell_measurement_theta_max     23.2
_cell_measurement_temperature     293(2)
_exptl_crystal_description     Block
_exptl_crystal_colour     Colorless
_exptl_crystal_size_max     0.3
_exptl_crystal_size_mid     0.3
_exptl_crystal_size_min     0.3
_exptl_crystal_density_diffrn     1.299
_exptl_crystal_density_meas     ?
_exptl_crystal_density_method     'not measured'
_exptl_crystal_F_000     520
_exptl_absorpt_coefficient_mu     0.089
_exptl_absorpt_correction_type     None
_exptl_absorpt_process_details     ?
_exptl_absorpt_correction_T_min     ?
_exptl_absorpt_correction_T_max     ?
_diffrn_ambient_temperature     293(2)
_diffrn_radiation_type     MoK\a
_diffrn_radiation_wavelength     0.71073
_diffrn_radiation_source     'fine-focus sealed tube'
_diffrn_radiation_monochromator     graphite
_diffrn_measurement_device_type     'Bruker APEXII'
_diffrn_measurement_method     '\f and \w'
_diffrn_detector_area_resol_mean     ?
_diffrn_reflns_number     11394
_diffrn_reflns_av_R_equivalents     0.0406
_diffrn_reflns_av_sigmaI/netI     0.0421
_diffrn_reflns_theta_min     2.02
_diffrn_reflns_theta_max     25.91
_diffrn_reflns_theta_full     25.91
_diffrn_measured_fraction_theta_max     0.997
_diffrn_measured_fraction_theta_full     0.997
_diffrn_reflns_limit_h_min     -9
_diffrn_reflns_limit_h_max     9
_diffrn_reflns_limit_k_min     -10
_diffrn_reflns_limit_k_max     10
_diffrn_reflns_limit_l_min     -22
_diffrn_reflns_limit_l_max     24
_diffrn_standards_number     0
_diffrn_standards_interval_count     0
_diffrn_standards_interval_time     0
_diffrn_standards_decay_%     0
_reflns_number_total     2435
_reflns_number_gt     1600
_reflns_threshold_expression     I>2\s(I)
_refine_ls_structure_factor_coef     Fsqd
_refine_ls_matrix_type     full
_refine_ls_R_factor_all     0.0930
_refine_ls_R_factor_gt     0.0534
_refine_ls_wR_factor_gt     0.1441
_refine_ls_wR_factor_ref     0.1760
_refine_ls_goodness_of_fit_ref     1.028
_refine_ls_restrained_S_all     1.028
_refine_ls_number_reflns     2435
_refine_ls_number_parameters     164
_refine_ls_number_restraints     0
_refine_ls_hydrogen_treatment     constr
_refine_ls_weighting_scheme     calc
_refine_ls_weighting_details
         'calc w=1/[\s^2^(Fo^2^)+(0.1011P)^2^+0.1814P] where P=(Fo^2^+2Fc^2^)/3'
_atom_sites_solution_hydrogens     geom
_atom_sites_solution_primary     direct
_atom_sites_solution_secondary     difmap
_refine_ls_shift/su_max     0.001
_refine_ls_shift/su_mean     0.001
_refine_diff_density_max     0.615
_refine_diff_density_min     -0.310
_refine_ls_extinction_method     none
_refine_ls_extinction_coef     ?
loop_
    _atom_type_symbol
    _atom_type_description
    _atom_type_scat_dispersion_real
    _atom_type_scat_dispersion_imag
    _atom_type_scat_source
    'C' 'C' 0.0033 0.0016
                         'International Tables Vol C Tables 4.2.6.8 and 6.1.1.4'
    'H' 'H' 0.0000 0.0000
                         'International Tables Vol C Tables 4.2.6.8 and 6.1.1.4'
    'N' 'N' 0.0061 0.0033
                         'International Tables Vol C Tables 4.2.6.8 and 6.1.1.4'
    'O' 'O' 0.0106 0.0060
                         'International Tables Vol C Tables 4.2.6.8 and 6.1.1.4'
_computing_data_collection     'APEX2 (Bruker, 2005)'
_computing_cell_refinement     'SAINT (Bruker, 2005)'
_computing_data_reduction     'SAINT (Bruker, 2005)'
_computing_structure_solution     'SHELXS97 (Sheldrick, 2008)'
_computing_structure_refinement     'SHELXL97 (Sheldrick, 2008)'
_computing_molecular_graphics     'X-SEED (Barbour, 2001)'
_computing_publication_material     'publCIF (Westrip, 2009)'
loop_
    _atom_site_type_symbol
    _atom_site_label
    _atom_site_fract_x
    _atom_site_fract_y
    _atom_site_fract_z
    _atom_site_U_iso_or_equiv
    _atom_site_adp_type
    _atom_site_calc_flag
    _atom_site_refinement_flags
    _atom_site_occupancy
    _atom_site_disorder_assembly
    _atom_site_disorder_group
    O O1 0.6016(3) 0.9072(2) 0.62240(9) 0.0504(5) Uani d . 1 . .
    N N1 0.6575(3) 0.4291(2) 0.67475(9) 0.0372(5) Uani d . 1 . .
    N N2 0.6714(3) 0.4126(2) 0.60624(9) 0.0346(5) Uani d . 1 . .
    N N3 0.7253(3) 0.2937(3) 0.51391(10) 0.0486(6) Uani d . 1 . .
    N N4 0.7390(3) 0.4593(3) 0.50437(9) 0.0424(6) Uani d . 1 . .
    N N5 0.7149(3) 0.6893(2) 0.57403(9) 0.0360(5) Uani d . 1 . .
    C C1 0.5941(3) 0.7634(3) 0.61190(10) 0.0353(6) Uani d . 1 . .
    C C2 0.4588(3) 0.6533(3) 0.63974(10) 0.0328(6) Uani d . 1 . .
    H H2 0.4112 0.5834 0.6033 0.039 Uiso calc R 1 . .
    C C3 0.3002(3) 0.7447(3) 0.66310(12) 0.0460(7) Uani d . 1 . .
    H H3A 0.3402 0.8057 0.7025 0.055 Uiso calc R 1 . .
    H H3B 0.2560 0.8200 0.6289 0.055 Uiso calc R 1 . .
    C C4 0.1488(4) 0.6348(4) 0.67861(16) 0.0600(8) Uani d . 1 . .
    H H4 0.1127 0.5587 0.6465 0.072 Uiso calc R 1 . .
    C C5 0.0662(5) 0.6348(5) 0.73019(19) 0.0877(12) Uani d . 1 . .
    H H5A 0.0969 0.7084 0.7639 0.105 Uiso calc R 1 . .
    H H5B -0.0256 0.5613 0.7346 0.105 Uiso calc R 1 . .
    C C6 0.5616(3) 0.5471(3) 0.69075(10) 0.0338(6) Uani d . 1 . .
    C C7 0.5614(4) 0.5818(3) 0.76328(11) 0.0480(7) Uani d . 1 . .
    H H7A 0.6349 0.5044 0.7882 0.072 Uiso calc R 1 . .
    H H7B 0.4406 0.5759 0.7758 0.072 Uiso calc R 1 . .
    H H7C 0.6086 0.6874 0.7724 0.072 Uiso calc R 1 . .
    C C8 0.6870(3) 0.2708(3) 0.57428(13) 0.0433(6) Uani d . 1 . .
    H H8 0.6722 0.1707 0.5933 0.052 Uiso calc R 1 . .
    C C9 0.7056(3) 0.5264(3) 0.56022(11) 0.0334(6) Uani d . 1 . .
    C C10 0.8431(3) 0.7867(3) 0.53946(12) 0.0449(7) Uani d . 1 . .
    H H10A 0.9421 0.7191 0.5286 0.054 Uiso calc R 1 . .
    H H10B 0.8920 0.8704 0.5692 0.054 Uiso calc R 1 . .
    C C11 0.7587(4) 0.8618(3) 0.47735(13) 0.0519(7) Uani d . 1 . .
    H H11 0.6702 0.9388 0.4813 0.062 Uiso calc R 1 . .
    C C12 0.8000(5) 0.8273(4) 0.41876(16) 0.0779(11) Uani d . 1 . .
    H H12A 0.8880 0.7509 0.4130 0.093 Uiso calc R 1 . .
    H H12B 0.7420 0.8788 0.3820 0.093 Uiso calc R 1 . .
loop_
    _atom_site_aniso_label
    _atom_site_aniso_U_11
    _atom_site_aniso_U_22
    _atom_site_aniso_U_33
    _atom_site_aniso_U_12
    _atom_site_aniso_U_13
    _atom_site_aniso_U_23
    O1 0.0657(13) 0.0282(11) 0.0585(11) -0.0048(9) 0.0122(9) -0.0007(8)
    N1 0.0448(12) 0.0352(12) 0.0313(10) -0.0009(10) 0.0013(8) 0.0048(8)
    N2 0.0407(12) 0.0290(11) 0.0341(10) 0.0007(9) 0.0037(8) 0.0025(8)
    N3 0.0564(15) 0.0419(14) 0.0482(13) 0.0010(11) 0.0084(11) -0.0081(10)
    N4 0.0485(13) 0.0417(13) 0.0376(11) -0.0001(10) 0.0073(9) -0.0018(9)
    N5 0.0391(12) 0.0314(12) 0.0381(10) -0.0050(9) 0.0063(9) 0.0049(8)
    C1 0.0424(15) 0.0303(14) 0.0327(12) 0.0003(11) -0.0005(10) 0.0010(10)
    C2 0.0363(13) 0.0296(13) 0.0324(12) -0.0009(10) 0.0016(10) 0.0014(9)
    C3 0.0504(17) 0.0422(15) 0.0461(14) 0.0071(13) 0.0087(12) 0.0053(11)
    C4 0.0377(16) 0.081(2) 0.0619(18) 0.0146(15) 0.0103(13) 0.0091(16)
    C5 0.066(2) 0.106(3) 0.093(3) 0.009(2) 0.018(2) 0.018(2)
    C6 0.0360(14) 0.0328(13) 0.0323(12) -0.0049(11) 0.0018(10) 0.0028(10)
    C7 0.0541(17) 0.0556(18) 0.0340(13) 0.0011(14) 0.0022(11) 0.0019(11)
    C8 0.0489(16) 0.0299(14) 0.0510(15) 0.0011(12) 0.0038(12) -0.0002(11)
    C9 0.0323(13) 0.0331(14) 0.0342(12) -0.0008(10) 0.0004(9) 0.0016(10)
    C10 0.0443(16) 0.0436(16) 0.0475(14) -0.0111(13) 0.0080(12) 0.0063(11)
    C11 0.0567(18) 0.0493(18) 0.0519(16) -0.0001(14) 0.0166(13) 0.0142(13)
    C12 0.100(3) 0.079(3) 0.0560(19) 0.009(2) 0.0132(18) 0.0164(17)
loop_
    _geom_bond_atom_site_label_1
    _geom_bond_atom_site_label_2
    _geom_bond_site_symmetry_2
    _geom_bond_distance
    _geom_bond_publ_flag
    O1 C1 . 1.218(3) ?
    N1 C6 . 1.276(3) ?
    N1 N2 . 1.405(3) ?
    N2 C8 . 1.358(3) ?
    N2 C9 . 1.369(3) ?
    N3 C8 . 1.293(3) ?
    N3 N4 . 1.400(3) ?
    N4 C9 . 1.304(3) ?
    N5 C1 . 1.381(3) ?
    N5 C9 . 1.388(3) ?
    N5 C10 . 1.479(3) ?
    C1 C2 . 1.511(3) ?
    C2 C6 . 1.514(3) ?
    C2 C3 . 1.519(3) ?
    C2 H2 . 0.9800 ?
    C3 C4 . 1.510(4) ?
    C3 H3A . 0.9700 ?
    C3 H3B . 0.9700 ?
    C4 C5 . 1.259(4) ?
    C4 H4 . 0.9300 ?
    C5 H5A . 0.9300 ?
    C5 H5B . 0.9300 ?
    C6 C7 . 1.495(3) ?
    C7 H7A . 0.9600 ?
    C7 H7B . 0.9600 ?
    C7 H7C . 0.9600 ?
    C8 H8 . 0.9300 ?
    C10 C11 . 1.491(4) ?
    C10 H10A . 0.9700 ?
    C10 H10B . 0.9700 ?
    C11 C12 . 1.283(4) ?
    C11 H11 . 0.9300 ?
    C12 H12A . 0.9300 ?
    C12 H12B . 0.9300 ?
loop_
    _geom_angle_atom_site_label_1
    _geom_angle_atom_site_label_2
    _geom_angle_atom_site_label_3
    _geom_angle_site_symmetry_1
    _geom_angle_site_symmetry_3
    _geom_angle
    _geom_angle_publ_flag
    C6 N1 N2 . . 114.74(18) ?
    C8 N2 C9 . . 104.5(2) ?
    C8 N2 N1 . . 124.87(19) ?
    C9 N2 N1 . . 129.60(19) ?
    C8 N3 N4 . . 107.47(19) ?
    C9 N4 N3 . . 106.37(19) ?
    C1 N5 C9 . . 121.80(19) ?
    C1 N5 C10 . . 119.9(2) ?
    C9 N5 C10 . . 117.75(19) ?
    O1 C1 N5 . . 121.0(2) ?
    O1 C1 C2 . . 123.7(2) ?
    N5 C1 C2 . . 115.2(2) ?
    C1 C2 C6 . . 107.12(18) ?
    C1 C2 C3 . . 112.1(2) ?
    C6 C2 C3 . . 116.29(18) ?
    C1 C2 H2 . . 106.9 ?
    C6 C2 H2 . . 106.9 ?
    C3 C2 H2 . . 106.9 ?
    C4 C3 C2 . . 112.3(2) ?
    C4 C3 H3A . . 109.1 ?
    C2 C3 H3A . . 109.1 ?
    C4 C3 H3B . . 109.1 ?
    C2 C3 H3B . . 109.1 ?
    H3A C3 H3B . . 107.9 ?
    C5 C4 C3 . . 127.1(4) ?
    C5 C4 H4 . . 116.4 ?
    C3 C4 H4 . . 116.4 ?
    C4 C5 H5A . . 120.0 ?
    C4 C5 H5B . . 120.0 ?
    H5A C5 H5B . . 120.0 ?
    N1 C6 C7 . . 116.6(2) ?
    N1 C6 C2 . . 122.7(2) ?
    C7 C6 C2 . . 120.7(2) ?
    C6 C7 H7A . . 109.5 ?
    C6 C7 H7B . . 109.5 ?
    H7A C7 H7B . . 109.5 ?
    C6 C7 H7C . . 109.5 ?
    H7A C7 H7C . . 109.5 ?
    H7B C7 H7C . . 109.5 ?
    N3 C8 N2 . . 110.9(2) ?
    N3 C8 H8 . . 124.5 ?
    N2 C8 H8 . . 124.5 ?
    N4 C9 N2 . . 110.7(2) ?
    N4 C9 N5 . . 125.7(2) ?
    N2 C9 N5 . . 123.41(19) ?
    N5 C10 C11 . . 112.7(2) ?
    N5 C10 H10A . . 109.0 ?
    C11 C10 H10A . . 109.0 ?
    N5 C10 H10B . . 109.0 ?
    C11 C10 H10B . . 109.0 ?
    H10A C10 H10B . . 107.8 ?
    C12 C11 C10 . . 124.4(3) ?
    C12 C11 H11 . . 117.8 ?
    C10 C11 H11 . . 117.8 ?
    C11 C12 H12A . . 120.0 ?
    C11 C12 H12B . . 120.0 ?
    H12A C12 H12B . . 120.0 ?
loop_
    _geom_torsion_atom_site_label_1
    _geom_torsion_atom_site_label_2
    _geom_torsion_atom_site_label_3
    _geom_torsion_atom_site_label_4
    _geom_torsion_site_symmetry_1
    _geom_torsion_site_symmetry_2
    _geom_torsion_site_symmetry_3
    _geom_torsion_site_symmetry_4
    _geom_torsion
    _geom_torsion_publ_flag
    C6 N1 N2 C8 . . . . -147.4(2) ?
    C6 N1 N2 C9 . . . . 46.1(3) ?
    C8 N3 N4 C9 . . . . -0.7(3) ?
    C9 N5 C1 O1 . . . . -178.4(2) ?
    C10 N5 C1 O1 . . . . -6.7(3) ?
    C9 N5 C1 C2 . . . . 3.0(3) ?
    C10 N5 C1 C2 . . . . 174.68(19) ?
    O1 C1 C2 C6 . . . . -110.7(2) ?
    N5 C1 C2 C6 . . . . 67.9(2) ?
    O1 C1 C2 C3 . . . . 18.0(3) ?
    N5 C1 C2 C3 . . . . -163.40(19) ?
    C1 C2 C3 C4 . . . . 169.1(2) ?
    C6 C2 C3 C4 . . . . -67.2(3) ?
    C2 C3 C4 C5 . . . . 130.9(3) ?
    N2 N1 C6 C7 . . . . -172.6(2) ?
    N2 N1 C6 C2 . . . . 4.6(3) ?
    C1 C2 C6 N1 . . . . -76.1(3) ?
    C3 C2 C6 N1 . . . . 157.6(2) ?
    C1 C2 C6 C7 . . . . 101.0(2) ?
    C3 C2 C6 C7 . . . . -25.3(3) ?
    N4 N3 C8 N2 . . . . 0.8(3) ?
    C9 N2 C8 N3 . . . . -0.6(3) ?
    N1 N2 C8 N3 . . . . -170.0(2) ?
    N3 N4 C9 N2 . . . . 0.3(3) ?
    N3 N4 C9 N5 . . . . 176.1(2) ?
    C8 N2 C9 N4 . . . . 0.2(3) ?
    N1 N2 C9 N4 . . . . 168.8(2) ?
    C8 N2 C9 N5 . . . . -175.7(2) ?
    N1 N2 C9 N5 . . . . -7.1(4) ?
    C1 N5 C9 N4 . . . . 142.8(2) ?
    C10 N5 C9 N4 . . . . -29.0(3) ?
    C1 N5 C9 N2 . . . . -41.9(3) ?
    C10 N5 C9 N2 . . . . 146.2(2) ?
    C1 N5 C10 C11 . . . . -78.4(3) ?
    C9 N5 C10 C11 . . . . 93.6(3) ?
    N5 C10 C11 C12 . . . . -114.4(3) ?
