# Supplementary material for: 7,9-Diallyl-6-methyl-7H-1,2,4-triazolo[4,3-b][1,2,4]triazepin-8(9H)-one
Source: Acta Crystallogr Sect E Struct Rep Online. 2009 Aug 15;65(Pt 9):o2152. doi: 10.1107/S160053680903133X (PMC2969987; doi:10.1107/S160053680903133X)
Supplement: Supplementary file 2 [file e-65-o2152-Isup2.hkl]

# 
# h,k,l, Fc-squared, Fo-squared, sigma(Fo-squared) and status flag 
# 
data_I
_shelx_title '  P21/n' 
_shelx_refln_list_code          4 
_shelx_F_calc_maximum      211.33 
_exptl_crystal_F_000       520.00 
_reflns_d_resolution_high  0.8133 
 
loop_ 
 _symmetry_equiv_pos_as_xyz 
 'x, y, z' 
 '-x+1/2, y+1/2, -z+1/2' 
 '-x, -y, -z' 
 'x-1/2, -y-1/2, z-1/2' 
 
_cell_length_a     7.4674 
_cell_length_b     8.3398 
_cell_length_c    20.2214 
_cell_angle_alpha  90.000 
_cell_angle_beta   95.174 
_cell_angle_gamma  90.000 
 
_shelx_F_squared_multiplier     1.000 
 
loop_ 
 _refln_index_h 
 _refln_index_k 
 _refln_index_l 
 _refln_F_squared_calc 
 _refln_F_squared_meas 
 _refln_F_squared_sigma 
 _refln_observed_status 
   2   0   0     9402.91     9925.06    104.00 o 
   4   0   0        0.08       -2.33      2.33 o 
   6   0   0       36.41       36.70      5.08 o 
   8   0   0      108.73      121.02     12.60 o 
   1   1   0     2061.60     1837.65     30.90 o 
   2   1   0      214.33      240.63      4.06 o 
   3   1   0      794.22      731.16      9.13 o 
   4   1   0     1958.76     1911.07     28.11 o 
   5   1   0      700.48      773.60     10.75 o 
   6   1   0      134.58      125.42      7.05 o 
   7   1   0      112.57       84.92      7.33 o 
   8   1   0       49.78       48.69      7.09 o 
   9   1   0       10.23        0.23      7.23 o 
   0   2   0     1342.22     1099.45     14.07 o 
   1   2   0    10967.63    10879.97    101.49 o 
   2   2   0      996.12     1042.64     11.12 o 
   3   2   0       63.07       63.78      2.77 o 
   4   2   0       10.81        8.45      2.19 o 
   5   2   0       85.09       80.91      4.28 o 
   6   2   0       13.26       14.19      4.02 o 
   7   2   0        2.40       -3.62      4.15 o 
   8   2   0        0.12       -2.52      4.60 o 
   1   3   0       34.91       19.50      1.64 o 
   2   3   0      682.35      651.35      9.53 o 
   3   3   0       15.05       13.84      2.36 o 
   4   3   0       51.39       51.02      3.40 o 
   5   3   0      212.64      205.94      6.31 o 
   6   3   0       54.72       57.80      5.26 o 
   7   3   0        3.47       -3.96      4.63 o 
   8   3   0        4.25        8.62      5.51 o 
   0   4   0        6.40        1.57      2.16 o 
   1   4   0       27.17       33.18      2.29 o 
   2   4   0      516.99      543.15      8.95 o 
   3   4   0       46.33       52.48      3.79 o 
   4   4   0       43.15       44.08      4.13 o 
   5   4   0      173.09      172.00      6.68 o 
   6   4   0        0.31        4.04      4.35 o 
   7   4   0       30.26       31.66      6.64 o 
   8   4   0        8.27        4.57      9.79 o 
   1   5   0       84.73       81.33      3.85 o 
   2   5   0       15.87       14.94      2.31 o 
   3   5   0      202.22      200.38      7.24 o 
   4   5   0      674.69      706.51     13.84 o 
   5   5   0       60.67       54.13      5.16 o 
   6   5   0       19.84       20.04      7.92 o 
   7   5   0       43.36       38.14      8.08 o 
   0   6   0      556.16      492.80     20.05 o 
   1   6   0        5.57        3.40      2.88 o 
   2   6   0       22.71       27.91      3.03 o 
   3   6   0      114.37      118.28      6.07 o 
   4   6   0      328.58      312.94     11.98 o 
   5   6   0       38.99       38.79      6.37 o 
   6   6   0        8.28       14.61      6.83 o 
   7   6   0        5.85      -14.98     14.98 o 
   1   7   0       42.17       67.23      6.72 o 
   2   7   0        0.15       -1.35      3.43 o 
   3   7   0      272.84      264.83     13.04 o 
   4   7   0      165.66      164.13     11.27 o 
   5   7   0       71.53       75.85     10.58 o 
   6   7   0       58.80       73.53     10.02 o 
   0   8   0       45.79       39.37      8.54 o 
   1   8   0      230.53      221.20     16.68 o 
   2   8   0       11.46        8.50      5.40 o 
   3   8   0        9.06        5.83      5.42 o 
   4   8   0        7.49        5.63     10.69 o 
   5   8   0       60.66       65.23      9.46 o 
   1   9   0       52.01       58.47      8.34 o 
   2   9   0        8.24        6.41      7.08 o 
   3   9   0       19.84       28.08     18.80 o 
   4   9   0       20.64       16.89     14.17 o 
   0  10   0        5.44       -1.56     11.35 o 
   1  10   0        7.12       17.85      9.08 o 
  -9   0   1        0.28       -7.42      7.42 o 
  -7   0   1      299.83      295.79     16.46 o 
  -5   0   1      215.11      229.37     10.33 o 
  -3   0   1      339.74      320.64      6.14 o 
  -1   0   1     9995.19     9501.02    108.92 o 
   1   0   1      552.58      506.14      6.87 o 
   3   0   1     3404.22     3323.31     47.75 o 
   5   0   1      516.18      484.62     13.00 o 
   7   0   1      263.61      252.81     15.29 o 
   9   0   1       68.41       65.93     17.35 o 
  -9   1   1       19.29       24.40      6.99 o 
  -8   1   1        0.02        7.66      5.92 o 
  -7   1   1        6.45        2.31      4.73 o 
  -6   1   1       82.83       78.70      6.00 o 
  -5   1   1        5.53        6.83      2.41 o 
  -4   1   1       32.22       26.50      2.10 o 
  -3   1   1        5.57        4.53      1.30 o 
  -2   1   1      393.69      402.16      5.23 o 
  -1   1   1      181.49      227.25      3.10 o 
   0   1   1     3727.99     3501.41     49.51 o 
   1   1   1      824.17      882.29      8.77 o 
   2   1   1     6374.60     6561.15     55.54 o 
   3   1   1      646.01      694.09      7.99 o 
   4   1   1      453.35      493.41      7.38 o 
   5   1   1        0.04        0.76      2.15 o 
   6   1   1        2.75        5.82      4.31 o 
   7   1   1      334.84      289.43     11.85 o 
   8   1   1       50.43       51.87      7.17 o 
   9   1   1        5.66       11.54      9.19 o 
  -8   2   1        3.09        2.13      5.29 o 
  -7   2   1      141.48      136.08      7.69 o 
  -6   2   1       95.30      101.04      7.33 o 
  -5   2   1        0.53        5.82      2.64 o 
  -4   2   1      558.04      605.62      9.83 o 
  -3   2   1        1.93        1.45      1.61 o 
  -2   2   1     1609.66     1576.87     14.93 o 
  -1   2   1     1807.44     1711.49     15.66 o 
   0   2   1     2223.95     1868.94     17.58 o 
   1   2   1      681.83      659.93      8.56 o 
   2   2   1      149.48      131.50      3.19 o 
   3   2   1      272.69      217.10      4.58 o 
   4   2   1       27.66       27.84      2.51 o 
   5   2   1       23.10       24.02      3.23 o 
   6   2   1       34.47       32.93      7.39 o 
   7   2   1        1.64        2.99      4.79 o 
   8   2   1       32.61       40.20      6.22 o 
  -8   3   1        1.74       11.17      5.47 o 
  -7   3   1       19.23       15.99      5.60 o 
  -6   3   1        2.61       -1.77      3.74 o 
  -5   3   1      308.64      284.96      7.33 o 
  -4   3   1       46.38       52.36      3.39 o 
  -3   3   1     1305.42     1378.39     16.43 o 
  -2   3   1      292.80      271.82      5.28 o 
  -1   3   1       53.62       72.20      2.38 o 
   0   3   1      472.65      523.11      6.59 o 
   1   3   1        2.02        9.50      1.60 o 
   2   3   1      318.23      360.64      6.34 o 
   3   3   1      272.71      289.79      8.10 o 
   4   3   1       73.82      105.91      4.24 o 
   5   3   1        0.02       -1.42      1.75 o 
   6   3   1       53.63       40.91      5.71 o 
   7   3   1       48.70       45.34      9.29 o 
   8   3   1        2.38       -1.17      6.07 o 
  -8   4   1        0.05       -2.26      6.42 o 
  -7   4   1       60.80       60.23      8.10 o 
  -6   4   1      106.73      109.02      7.24 o 
  -5   4   1      205.29      220.66      7.46 o 
  -4   4   1       84.87       91.49      4.99 o 
  -3   4   1       18.05       26.09      3.23 o 
  -2   4   1     1390.07     1468.37     17.41 o 
  -1   4   1       43.31       27.79      2.19 o 
   0   4   1      298.22      343.39      5.50 o 
   1   4   1       31.34       34.68      2.43 o 
   2   4   1       13.95       16.33      1.73 o 
   3   4   1      353.83      353.98      7.62 o 
   4   4   1      361.01      349.60      8.87 o 
   5   4   1       21.59       23.05      3.78 o 
   6   4   1       12.04       16.82      4.28 o 
   7   4   1       84.95       89.50      8.23 o 
   8   4   1       13.94        7.44      7.52 o 
  -8   5   1       13.08        6.06     12.31 o 
  -7   5   1       61.54       53.51     10.89 o 
  -6   5   1      106.12      121.66      7.53 o 
  -5   5   1       25.96       20.13      4.41 o 
  -4   5   1      200.72      191.56      7.21 o 
  -3   5   1      590.26      594.27     11.84 o 
  -2   5   1      279.66      285.79      6.11 o 
  -1   5   1      983.07     1045.59     21.05 o 
   0   5   1      376.19      433.26      7.71 o 
   1   5   1      101.74      102.23      3.93 o 
   2   5   1      119.32      144.42      4.15 o 
   3   5   1      830.55      815.86     15.67 o 
   4   5   1      241.58      232.40      7.96 o 
   5   5   1       60.91       71.06      5.26 o 
   6   5   1      100.40       99.69      8.31 o 
   7   5   1       17.58        1.50      6.36 o 
  -7   6   1       17.71       16.02     17.46 o 
  -6   6   1       26.69       25.69      6.29 o 
  -5   6   1        5.51        5.95      5.21 o 
  -4   6   1        8.76       15.30      5.27 o 
  -3   6   1        8.53       12.62      3.59 o 
  -2   6   1        5.26        4.09      2.64 o 
  -1   6   1      669.37      723.91     12.30 o 
   0   6   1        3.63        5.68      3.15 o 
   1   6   1       15.24       15.66      3.19 o 
   2   6   1       11.79        8.78      3.34 o 
   3   6   1      867.80      909.39     16.28 o 
   4   6   1       18.44       20.90      5.49 o 
   5   6   1        1.70        2.56      5.32 o 
   6   6   1        6.22        0.13      6.27 o 
   7   6   1        3.61       -9.82     12.59 o 
  -6   7   1       23.72       21.88      7.65 o 
  -5   7   1       71.60       63.76      8.90 o 
  -4   7   1       24.81       37.66      6.81 o 
  -3   7   1       57.10       56.93      6.47 o 
  -2   7   1       96.62      105.75      5.99 o 
  -1   7   1       23.06       23.83      5.39 o 
   0   7   1       80.57       73.72      8.50 o 
   1   7   1       46.64       33.77      5.85 o 
   2   7   1      493.71      452.64     12.61 o 
   3   7   1       60.61       45.84      6.16 o 
   4   7   1      103.52      120.34      9.95 o 
   5   7   1        0.44        3.23      6.52 o 
   6   7   1       20.49       20.29      7.89 o 
  -5   8   1        5.90       16.65      8.45 o 
  -4   8   1        3.21       -5.00      6.36 o 
  -3   8   1        0.28       -0.52      5.22 o 
  -2   8   1      125.98      123.13      8.72 o 
  -1   8   1       77.82       96.57      7.81 o 
   0   8   1      331.27      333.91     12.79 o 
   1   8   1       64.00       67.92      7.24 o 
   2   8   1      112.16      128.61      8.77 o 
   3   8   1        5.71       21.96      5.94 o 
   4   8   1       87.08      105.34     13.72 o 
   5   8   1        1.43       -4.73      6.35 o 
  -4   9   1        0.06       -3.37      8.36 o 
  -3   9   1        4.07       20.87      8.90 o 
  -2   9   1       47.44       53.46      8.70 o 
  -1   9   1        0.74        5.82      6.97 o 
   0   9   1       22.60       34.02      8.75 o 
   1   9   1        8.34        7.75      8.30 o 
   2   9   1        0.86       16.13      7.37 o 
   3   9   1       15.48       17.87      7.81 o 
   4   9   1       17.95       18.46      7.94 o 
  -1  10   1        7.31       16.53      9.64 o 
   0  10   1        2.38        7.95     11.39 o 
   1  10   1       30.54       27.19     11.00 o 
  -8   0   2        0.88        3.59      7.14 o 
  -6   0   2       10.23       19.32      5.66 o 
  -4   0   2       89.49       85.11      4.26 o 
  -2   0   2      556.21      458.19      6.36 o 
   0   0   2     2550.69       -0.31      0.80 o 
   2   0   2    44661.23    43151.99    453.40 o 
   4   0   2     3347.68     3420.68     45.37 o 
   6   0   2       11.48        8.49      5.26 o 
   8   0   2      120.68      118.93     12.88 o 
  -9   1   2        4.53       -6.56     11.61 o 
  -8   1   2        3.94        3.28      5.31 o 
  -7   1   2       14.64       15.02      5.12 o 
  -6   1   2       41.38       37.13      4.59 o 
  -5   1   2      117.02      114.94      5.16 o 
  -4   1   2       60.29       68.20      3.20 o 
  -3   1   2     3521.64     3863.27     33.82 o 
  -2   1   2     4732.24     4580.90     37.49 o 
  -1   1   2      961.43      802.53      8.06 o 
   0   1   2     3576.54     3450.61     29.41 o 
   1   1   2     2301.89     2123.90     19.55 o 
   2   1   2      248.92      205.27      4.59 o 
   3   1   2      191.96      173.16      3.70 o 
   4   1   2       21.03       14.06      1.90 o 
   5   1   2      281.36      261.12      6.79 o 
   6   1   2      132.02      139.02      7.24 o 
   7   1   2       83.46       99.23     10.88 o 
   8   1   2        5.45        3.21      6.72 o 
   9   1   2       57.02       51.82     11.07 o 
  -9   2   2        4.06        0.56      8.80 o 
  -8   2   2       54.11       51.85      6.65 o 
  -7   2   2      108.80      101.17      7.02 o 
  -6   2   2        0.43       -0.60      4.00 o 
  -5   2   2      321.24      305.86      7.32 o 
  -4   2   2       17.68       17.27      2.58 o 
  -3   2   2      401.67      468.48      6.91 o 
  -2   2   2      102.73      134.96      3.05 o 
  -1   2   2       14.56       14.33      1.39 o 
   0   2   2     2094.62     2182.10     19.32 o 
   1   2   2     3107.38     3091.93     28.61 o 
   2   2   2      449.95      507.10      7.22 o 
   3   2   2     2728.46     2726.80     27.40 o 
   4   2   2       82.91       88.73      3.23 o 
   5   2   2       34.59       34.06      3.71 o 
   6   2   2       16.00       19.61      4.62 o 
   7   2   2       13.91        6.58      4.72 o 
   8   2   2        4.51        6.92      6.23 o 
  -8   3   2        1.37        5.72      6.54 o 
  -7   3   2       31.94       54.09      6.77 o 
  -6   3   2       11.80       10.61      5.76 o 
  -5   3   2       12.67       13.90      3.25 o 
  -4   3   2      317.50      334.48      7.25 o 
  -3   3   2     2052.64     2106.16     23.54 o 
  -2   3   2      707.89      738.60     12.11 o 
  -1   3   2      683.10      688.18      8.08 o 
   0   3   2      113.56      116.47      3.16 o 
   1   3   2      496.05      401.64      6.42 o 
   2   3   2      512.72      528.37      7.97 o 
   3   3   2      111.03      109.04      4.03 o 
   4   3   2      266.57      262.37      5.83 o 
   5   3   2        5.64        2.33      2.68 o 
   6   3   2      150.90      147.36     10.37 o 
   7   3   2        9.85        5.86      5.10 o 
   8   3   2        9.08        9.05      7.13 o 
  -8   4   2       20.83       24.75      9.74 o 
  -7   4   2       21.02       24.91      6.98 o 
  -6   4   2       68.93       61.13      5.44 o 
  -5   4   2      137.92      138.83      4.67 o 
  -4   4   2       93.03      106.36      9.04 o 
  -3   4   2      535.48      589.43     10.20 o 
  -2   4   2      119.42      141.77      4.06 o 
  -1   4   2      601.38      592.76     12.60 o 
   0   4   2      801.81      840.59     12.82 o 
   1   4   2      110.91      126.28      4.18 o 
   2   4   2       50.06       28.55      2.68 o 
   3   4   2        4.40        3.55      2.41 o 
   4   4   2      189.47      181.26      6.78 o 
   5   4   2      213.79      210.84      8.05 o 
   6   4   2       25.16       26.21      6.27 o 
   7   4   2        6.13        1.00      6.10 o 
   8   4   2        3.00       12.79      7.69 o 
  -8   5   2        0.07       -3.37     10.08 o 
  -7   5   2       73.08       67.10      7.65 o 
  -6   5   2       40.58       58.13      6.08 o 
  -5   5   2      302.28      322.65     13.20 o 
  -4   5   2       46.73       45.68      4.54 o 
  -3   5   2      208.41      254.39      7.81 o 
  -2   5   2        6.92        3.66      2.06 o 
  -1   5   2      416.60      443.05     10.88 o 
   0   5   2        0.76       -1.87      1.87 o 
   1   5   2        1.76        1.72      1.84 o 
   2   5   2        3.84        4.19      2.11 o 
   3   5   2      157.07      154.73      7.39 o 
   4   5   2       51.03       40.69      7.53 o 
   5   5   2        5.17        7.65      4.69 o 
   6   5   2      128.52      134.03      8.75 o 
   7   5   2        0.13       -0.70      7.36 o 
  -7   6   2        2.09       -7.17      7.73 o 
  -6   6   2        2.52       -2.52      4.98 o 
  -5   6   2       18.33       32.11      6.31 o 
  -4   6   2        3.82       10.79      5.21 o 
  -3   6   2        4.69        7.41      3.50 o 
  -2   6   2      625.02      607.24     10.22 o 
  -1   6   2      213.30      228.25      6.75 o 
   0   6   2      146.18      139.64      5.02 o 
   1   6   2       59.00       61.23      3.82 o 
   2   6   2      154.12      138.51      5.59 o 
   3   6   2       72.06       87.95      6.34 o 
   4   6   2      179.94      175.59     11.83 o 
   5   6   2        0.88       -1.88      5.16 o 
   6   6   2       35.44       48.29      8.36 o 
   7   6   2        5.84        5.96     11.92 o 
  -6   7   2        9.30       17.04     11.82 o 
  -5   7   2        3.47        5.53      5.55 o 
  -4   7   2      107.51       96.41     11.66 o 
  -3   7   2       40.29       30.03      6.31 o 
  -2   7   2       36.48       26.82      4.38 o 
  -1   7   2        8.63        9.40      4.33 o 
   0   7   2        3.01       -0.02      4.67 o 
   1   7   2      138.78      173.01     15.25 o 
   2   7   2        9.76        9.52      4.95 o 
   3   7   2        4.62        4.91      4.55 o 
   4   7   2       16.93       18.38      5.95 o 
   5   7   2       38.38       63.62      8.76 o 
   6   7   2       15.75       14.12     13.90 o 
  -5   8   2        7.59       -8.84     11.08 o 
  -4   8   2        2.64       -4.72      6.43 o 
  -3   8   2       37.11       41.00      6.75 o 
  -2   8   2        8.09       12.28      8.27 o 
  -1   8   2      105.28       91.65      8.84 o 
   0   8   2        0.72       -5.03      5.03 o 
   1   8   2      382.77      350.60     13.12 o 
   2   8   2       80.11       67.12      7.29 o 
   3   8   2        8.92       -2.44      5.98 o 
   4   8   2       50.30       56.73      8.60 o 
   5   8   2       10.55       13.18      7.65 o 
  -4   9   2        0.30       -0.94      8.98 o 
  -3   9   2       40.69       49.17      8.76 o 
  -2   9   2        0.64       -2.51      5.95 o 
  -1   9   2        0.61       -3.88      6.31 o 
   0   9   2       62.87       74.29     15.95 o 
   1   9   2       71.93       57.31      9.01 o 
   2   9   2        0.11        8.90      6.60 o 
   3   9   2        0.80       -6.05      6.05 o 
   4   9   2        2.45        6.50      7.21 o 
  -1  10   2       31.37       29.54     11.15 o 
   0  10   2       18.59        8.67      9.79 o 
   1  10   2        9.00       10.94     10.22 o 
  -9   0   3        0.02       -7.95      7.95 o 
  -7   0   3        0.07       -0.90      6.39 o 
  -5   0   3       49.64       66.50      5.37 o 
  -3   0   3       28.69       21.75      2.20 o 
   1   0   3    18296.36    17264.71    196.64 o 
   3   0   3      119.87      131.31      5.50 o 
   5   0   3      420.03      405.36      9.68 o 
   7   0   3        4.61        0.97      7.79 o 
  -9   1   3        5.72       -5.85      5.85 o 
  -8   1   3        8.30       13.26      5.95 o 
  -7   1   3      339.30      356.56     12.82 o 
  -6   1   3       72.95       74.97      4.78 o 
  -5   1   3       19.63       24.63      3.37 o 
  -4   1   3      405.44      400.84      7.16 o 
  -3   1   3       29.71       25.90      1.98 o 
  -2   1   3     1564.93     1568.23     13.91 o 
  -1   1   3      355.50      386.40      4.54 o 
   0   1   3      917.59      937.14      8.61 o 
   1   1   3     3623.82     3354.77     27.45 o 
   2   1   3        0.38        0.70      1.16 o 
   3   1   3       57.25       50.74      2.37 o 
   4   1   3     2324.00     2386.09     30.42 o 
   5   1   3      254.58      257.21      7.40 o 
   6   1   3      201.53      179.24      6.47 o 
   7   1   3        9.09       17.85      5.20 o 
   8   1   3       26.78       28.81      9.22 o 
  -9   2   3       13.13        2.54     13.17 o 
  -8   2   3        3.27       -0.38      6.68 o 
  -7   2   3        2.57        1.77      4.18 o 
  -6   2   3        0.00       -1.35      4.04 o 
  -5   2   3        8.39        7.63      2.88 o 
  -4   2   3      537.52      566.67      9.53 o 
  -3   2   3      267.42      338.54      6.17 o 
  -2   2   3     2750.01     2696.35     25.34 o 
  -1   2   3      342.17      302.37      3.88 o 
   0   2   3     1332.92     1209.51     13.25 o 
   1   2   3      616.84      644.56      7.22 o 
   2   2   3      145.03      109.26      3.22 o 
   3   2   3       90.70       87.93      2.41 o 
   4   2   3      395.41      377.33      6.71 o 
   5   2   3       25.92       24.73      3.33 o 
   6   2   3        3.28       -0.16      3.76 o 
   7   2   3        2.39       -4.35      4.35 o 
   8   2   3       22.13       42.14      9.78 o 
  -8   3   3        2.18        8.41      6.10 o 
  -7   3   3        0.60        2.36      4.49 o 
  -6   3   3       11.89       19.11      4.57 o 
  -5   3   3       98.44      120.89      5.13 o 
  -4   3   3      191.52      202.42      5.10 o 
  -3   3   3       21.27       25.70      2.26 o 
  -2   3   3        2.86        1.83      1.53 o 
  -1   3   3      181.99      201.98      3.81 o 
   0   3   3      462.94      441.44      6.93 o 
   1   3   3       49.46       46.03      2.14 o 
   2   3   3      291.40      274.98      5.41 o 
   3   3   3       45.93       45.91      3.59 o 
   4   3   3        0.95        1.49      2.06 o 
   5   3   3       28.81       27.68      3.42 o 
   6   3   3        0.74        3.21      4.90 o 
   7   3   3       23.52       20.53      6.77 o 
   8   3   3        2.48       -8.36      9.34 o 
  -8   4   3        2.98       -0.67      9.96 o 
  -7   4   3        0.92        4.26      5.41 o 
  -6   4   3       76.25       70.68      6.46 o 
  -5   4   3       76.44       61.95      3.69 o 
  -4   4   3       54.36       57.07      3.59 o 
  -3   4   3       67.11       65.88      3.74 o 
  -2   4   3      125.74      127.18      3.91 o 
  -1   4   3      216.37      289.51      5.73 o 
   0   4   3      926.31     1011.93     15.10 o 
   1   4   3      296.01      242.44      5.19 o 
   2   4   3       63.25       68.43      3.15 o 
   3   4   3      147.34      139.07      4.98 o 
   4   4   3      284.15      297.50      9.01 o 
   5   4   3        0.19       -0.73      2.93 o 
   6   4   3        0.35        0.43      4.61 o 
   7   4   3       11.91        2.57      5.51 o 
   8   4   3        5.46       13.18      8.90 o 
  -8   5   3        7.29       45.21     13.90 o 
  -7   5   3        6.76        9.39      6.99 o 
  -6   5   3       45.30       51.85      5.61 o 
  -5   5   3      115.00      110.38      8.68 o 
  -4   5   3       28.63       34.88      4.35 o 
  -3   5   3       35.98       34.39      3.93 o 
  -2   5   3       40.00       39.33      2.66 o 
  -1   5   3        0.06        1.56      1.50 o 
   0   5   3      369.14      376.02      8.16 o 
   1   5   3      398.13      442.90      9.83 o 
   2   5   3      922.54      967.56     16.77 o 
   3   5   3        3.59        7.33      3.01 o 
   4   5   3       66.49       71.75      5.67 o 
   5   5   3      482.86      478.62     11.53 o 
   6   5   3       24.47       24.20      6.73 o 
   7   5   3       18.56       26.11      7.55 o 
  -7   6   3        0.01       -9.06     18.84 o 
  -6   6   3       42.97       48.74      6.38 o 
  -5   6   3       37.80       32.72      8.43 o 
  -4   6   3       56.41       68.25      6.68 o 
  -3   6   3      534.34      504.41     10.56 o 
  -2   6   3       27.11       23.28      3.07 o 
  -1   6   3        0.08        1.47      2.42 o 
   0   6   3        0.01        1.54      2.38 o 
   1   6   3      400.92      425.10      9.92 o 
   2   6   3        9.38        7.89      2.45 o 
   3   6   3      109.53      121.34      7.91 o 
   4   6   3       25.43       16.22      7.13 o 
   5   6   3       18.68       30.54      7.00 o 
   6   6   3       35.19       56.58     10.32 o 
   7   6   3        0.35       -6.44      7.40 o 
  -6   7   3       15.84       23.17      8.38 o 
  -5   7   3      245.81      225.41     21.80 o 
  -4   7   3       16.60       13.07      7.07 o 
  -3   7   3      227.54      220.17     10.34 o 
  -2   7   3       13.85       11.70      3.83 o 
  -1   7   3       29.44       17.57      4.02 o 
   0   7   3       53.97       63.73      7.42 o 
   1   7   3       54.12       61.26      6.36 o 
   2   7   3        8.63        8.75      4.79 o 
   3   7   3        2.52        5.24      4.77 o 
   4   7   3      293.25      265.09     13.48 o 
   5   7   3       78.84       73.19      9.25 o 
   6   7   3       88.08      100.14     10.66 o 
  -5   8   3        3.51       -7.44     10.05 o 
  -4   8   3        5.88        6.83      6.77 o 
  -3   8   3       42.27       40.37      7.60 o 
  -2   8   3       10.71       11.94      5.46 o 
  -1   8   3        3.53        1.13      3.99 o 
   0   8   3      511.53      455.08     14.57 o 
   1   8   3        8.82       12.08      6.46 o 
   2   8   3      184.20      189.67     11.98 o 
   3   8   3       63.64       69.32      8.92 o 
   4   8   3        4.06        4.28      6.46 o 
   5   8   3        3.11        4.48      6.84 o 
  -4   9   3       25.25       35.02      8.99 o 
  -3   9   3        0.54        2.91      7.04 o 
  -2   9   3       53.99       69.26      9.27 o 
  -1   9   3        2.52       -5.24      5.94 o 
   0   9   3       42.03       39.80      8.63 o 
   1   9   3       26.08       24.39      8.04 o 
   2   9   3        3.18       -6.28      6.28 o 
   3   9   3        8.73       11.30      7.05 o 
   4   9   3        4.91       17.38      7.60 o 
  -1  10   3       80.65       81.28     26.63 o 
   0  10   3        4.22        1.68      9.70 o 
   1  10   3        4.40       13.98      7.66 o 
  -8   0   4       83.73       92.27     11.50 o 
  -6   0   4      103.40       92.74      7.93 o 
  -4   0   4        2.07       -0.72      2.21 o 
  -2   0   4       83.04      145.26      3.61 o 
   0   0   4      273.07      361.34      6.29 o 
   2   0   4      453.49      465.10      8.73 o 
   4   0   4     3595.43     3717.26     58.52 o 
   6   0   4     1080.90      996.21     41.53 o 
   8   0   4      266.28      301.65     26.29 o 
  -9   1   4       10.74       21.00      8.04 o 
  -8   1   4       14.29       18.38      6.13 o 
  -7   1   4       18.41       23.98      5.54 o 
  -6   1   4      120.34      123.11      7.15 o 
  -5   1   4       33.64       30.85      3.46 o 
  -4   1   4      109.97      105.36      3.60 o 
  -3   1   4      623.27      653.34      8.49 o 
  -2   1   4      355.88      361.90      4.77 o 
  -1   1   4     2107.50     2308.06     20.14 o 
   0   1   4     1737.35     1598.42     14.19 o 
   1   1   4      922.71      808.99      8.00 o 
   2   1   4      275.36      232.23      3.84 o 
   3   1   4      619.32      608.22      7.61 o 
   4   1   4       20.47       25.49      2.41 o 
   5   1   4      148.21      148.57      4.96 o 
   6   1   4       27.48       33.46      4.09 o 
   7   1   4       20.48       22.35      5.41 o 
   8   1   4       87.41       91.44     19.15 o 
  -8   2   4        1.59       -2.55      4.75 o 
  -7   2   4        9.48       16.29      4.56 o 
  -6   2   4      244.11      209.41      8.44 o 
  -5   2   4      105.31      109.83      5.27 o 
  -4   2   4      278.36      299.62      6.24 o 
  -3   2   4     3807.53     4281.83     39.32 o 
  -2   2   4      760.26      812.17      9.51 o 
  -1   2   4       58.64       45.13      1.69 o 
   0   2   4      451.18      413.84      4.59 o 
   1   2   4      480.45      476.02      6.08 o 
   2   2   4      647.02      675.41      9.20 o 
   3   2   4      403.96      389.41      5.69 o 
   4   2   4       30.37       35.77      2.43 o 
   5   2   4       67.84       65.91      4.14 o 
   6   2   4        0.29       -3.20      3.20 o 
   7   2   4      123.70      112.63      9.34 o 
   8   2   4       12.97        6.22      7.80 o 
  -8   3   4       32.94       47.09      6.29 o 
  -7   3   4       24.67       26.26      6.93 o 
  -6   3   4        0.87        2.63      4.02 o 
  -5   3   4       28.62       32.98      3.73 o 
  -4   3   4        2.36        1.50      2.06 o 
  -3   3   4      172.64      232.61      4.99 o 
  -2   3   4     1128.95     1225.40     18.05 o 
  -1   3   4      329.77      320.89      5.07 o 
   0   3   4       14.89       18.79      1.59 o 
   1   3   4     1669.36     1637.76     25.10 o 
   2   3   4        1.56        0.41      1.36 o 
   3   3   4       47.72       44.33      2.87 o 
   4   3   4       14.07       18.21      2.97 o 
   5   3   4       99.16      106.51      4.08 o 
   6   3   4       66.71       62.12      9.92 o 
   7   3   4        3.13       -0.25     11.73 o 
   8   3   4        1.32        4.78      8.70 o 
  -8   4   4        1.15       10.64      7.24 o 
  -7   4   4        0.00        2.10      4.63 o 
  -6   4   4       77.54       77.56     10.53 o 
  -5   4   4       54.41       54.34      3.65 o 
  -4   4   4      247.51      262.90      6.35 o 
  -3   4   4      126.42      118.92      4.59 o 
  -2   4   4      100.88       99.36      3.55 o 
  -1   4   4      465.57      587.29      8.13 o 
   0   4   4      168.72      215.01      4.51 o 
   1   4   4      506.41      487.22      7.93 o 
   2   4   4      343.55      349.20      6.24 o 
   3   4   4        9.27        9.37      2.68 o 
   4   4   4      125.22      132.55      4.42 o 
   5   4   4        5.14        7.79      4.08 o 
   6   4   4        2.92        1.83      7.63 o 
   7   4   4        5.65        3.14      6.05 o 
   8   4   4       17.35       16.89      8.61 o 
  -7   5   4        8.53       10.97      6.99 o 
  -6   5   4       11.56       13.96      6.56 o 
  -5   5   4      135.97      139.07      7.16 o 
  -4   5   4       48.39       51.75      4.70 o 
  -3   5   4      515.77      535.18     10.28 o 
  -2   5   4       15.44       10.23      2.47 o 
  -1   5   4      122.49      171.91      4.63 o 
   0   5   4       72.15       79.41      3.52 o 
   1   5   4      403.45      440.58      8.72 o 
   2   5   4       47.77       52.45      4.19 o 
   3   5   4       28.90       26.02      3.54 o 
   4   5   4      290.65      276.93      9.51 o 
   5   5   4        4.34       11.11      5.39 o 
   6   5   4        8.33       12.09      6.30 o 
   7   5   4        2.03        0.81     13.26 o 
  -7   6   4        0.79       -7.13      7.13 o 
  -6   6   4        1.43       14.90      5.33 o 
  -5   6   4       52.76       25.30     12.44 o 
  -4   6   4      108.85      105.05      7.68 o 
  -3   6   4      190.87      201.53      8.51 o 
  -2   6   4       54.86       76.87      4.43 o 
  -1   6   4       67.68       76.01      4.32 o 
   0   6   4      291.98      295.36      8.23 o 
   1   6   4      189.69      195.45      6.46 o 
   2   6   4      106.80       95.60      5.01 o 
   3   6   4        0.46       -2.21      4.12 o 
   4   6   4       74.29       61.27      7.17 o 
   5   6   4       21.28       37.77      7.57 o 
   6   6   4        2.03        7.49      8.23 o 
   7   6   4        0.77        2.21     17.22 o 
  -6   7   4       90.96      113.60     11.35 o 
  -5   7   4        8.70       -7.28      8.64 o 
  -4   7   4       41.32       30.39      6.38 o 
  -3   7   4        0.14       -6.84      6.84 o 
  -2   7   4      314.44      276.30      9.91 o 
  -1   7   4       35.12       27.90      4.17 o 
   0   7   4       63.21       49.03      6.29 o 
   1   7   4      231.67      247.29     10.66 o 
   2   7   4      114.52      106.44      7.77 o 
   3   7   4      154.94      169.13     16.22 o 
   4   7   4      142.79      129.83     10.24 o 
   5   7   4       52.40       52.32      8.57 o 
   6   7   4        0.01        2.01     11.07 o 
  -5   8   4       14.78       16.50      7.74 o 
  -4   8   4        0.02        1.46      6.24 o 
  -3   8   4        5.77       -3.17      5.85 o 
  -2   8   4       12.81       11.18      6.51 o 
  -1   8   4       53.27       69.59      7.31 o 
   0   8   4       19.31       22.58      6.65 o 
   1   8   4      135.36      100.18      9.20 o 
   2   8   4       33.09       32.11      7.54 o 
   3   8   4       62.78       72.99      8.88 o 
   4   8   4        0.12       -4.61      6.25 o 
   5   8   4       28.51       15.85     13.65 o 
  -4   9   4        1.74       -0.92      7.11 o 
  -3   9   4        0.01        1.51      6.22 o 
  -2   9   4        3.35        6.47      8.94 o 
  -1   9   4       68.38       71.41      9.31 o 
   0   9   4       73.55       80.76     14.98 o 
   1   9   4        5.95      -13.75     13.75 o 
   2   9   4        2.34        3.92      9.71 o 
   3   9   4        1.33        6.95      6.85 o 
  -1  10   4       10.17       14.52      9.82 o 
   0  10   4        0.09       -7.03      7.03 o 
   1  10   4       30.88       27.46      8.53 o 
  -9   0   5        0.03       30.12     13.79 o 
  -7   0   5       99.13      100.96     10.66 o 
  -5   0   5      142.84      158.00      8.46 o 
  -3   0   5       72.76       42.11      2.86 o 
  -1   0   5        0.33       -1.43      1.43 o 
   1   0   5     9144.11     9281.86     91.68 o 
   3   0   5     1435.68     1425.03     20.58 o 
   5   0   5        1.08        1.94      3.62 o 
   7   0   5      111.38      111.63     15.44 o 
  -9   1   5        0.21        6.92     10.39 o 
  -8   1   5        8.64       21.47      6.14 o 
  -7   1   5       26.83       17.60      6.49 o 
  -6   1   5        3.25        0.84      3.08 o 
  -5   1   5       42.00       44.08      3.70 o 
  -4   1   5       58.15       48.40      3.01 o 
  -3   1   5        3.07        3.12      1.66 o 
  -2   1   5      387.44      314.21      4.82 o 
  -1   1   5      241.27      319.97      4.06 o 
   0   1   5     1555.58     1637.35     14.14 o 
   1   1   5     5931.69     5956.01     44.46 o 
   2   1   5      179.72      147.46      3.04 o 
   3   1   5        0.06       -0.25      1.35 o 
   4   1   5      153.55      164.81      4.60 o 
   5   1   5       10.95       10.39      2.90 o 
   6   1   5      309.02      301.85      9.75 o 
   7   1   5       72.43       72.15      8.94 o 
   8   1   5       48.37       37.27      9.49 o 
  -8   2   5       29.87       36.83      6.27 o 
  -7   2   5       62.31       56.24      5.45 o 
  -6   2   5       10.04        9.60      4.45 o 
  -5   2   5       14.16       10.28      3.46 o 
  -4   2   5      191.87      218.36      5.47 o 
  -3   2   5       26.30       34.31      2.23 o 
  -2   2   5     1260.46     1361.54     13.79 o 
  -1   2   5      396.28      424.75      5.04 o 
   0   2   5     1849.30     1772.32     15.82 o 
   1   2   5     2341.03     2198.42     20.35 o 
   2   2   5      166.64      166.38      3.20 o 
   3   2   5       30.57       31.28      2.03 o 
   4   2   5      117.19      126.48      3.75 o 
   5   2   5      120.75      110.27      4.34 o 
   6   2   5       99.47       97.72      5.69 o 
   7   2   5       16.10       11.71      8.17 o 
   8   2   5        8.14       15.68      8.18 o 
  -8   3   5        3.77        5.24      5.65 o 
  -7   3   5        0.77       -4.15      4.15 o 
  -6   3   5       64.42       54.10      5.42 o 
  -5   3   5       30.23       32.92      3.79 o 
  -4   3   5        0.82        0.02      2.11 o 
  -3   3   5      476.09      578.21      8.27 o 
  -2   3   5      376.40      423.95      6.36 o 
  -1   3   5      161.14      179.16      3.91 o 
   0   3   5       24.79       41.60      1.99 o 
   1   3   5      371.10      377.64      6.87 o 
   2   3   5      148.66      168.41      3.76 o 
   3   3   5      879.04      842.28     13.28 o 
   4   3   5      307.22      283.72      6.66 o 
   5   3   5      257.98      263.50      6.97 o 
   6   3   5        0.43        3.49      5.17 o 
   7   3   5        1.63       13.59      7.79 o 
   8   3   5        1.75       -6.53      8.08 o 
  -8   4   5        0.13       -1.11      6.79 o 
  -7   4   5        0.12        5.47      4.71 o 
  -6   4   5        3.31       -1.38      4.03 o 
  -5   4   5        2.50       -2.89      2.89 o 
  -4   4   5       72.29       79.69      3.91 o 
  -3   4   5      344.12      329.52      6.71 o 
  -2   4   5       32.15       36.33      2.42 o 
  -1   4   5     1938.50     1896.07     19.08 o 
   0   4   5      760.87      828.83     10.97 o 
   1   4   5      313.01      366.93      6.57 o 
   2   4   5      140.52      151.15      3.90 o 
   3   4   5      157.77      156.81      5.10 o 
   4   4   5       44.55       43.96      4.03 o 
   5   4   5       19.86       20.92      4.37 o 
   6   4   5      121.75      103.47      8.99 o 
   7   4   5        2.33       -6.64      6.64 o 
   8   4   5       33.85       37.03     14.53 o 
  -7   5   5       38.79       50.30      9.52 o 
  -6   5   5        4.72        1.27      4.09 o 
  -5   5   5       15.59       18.43      4.53 o 
  -4   5   5      133.76      161.82      8.03 o 
  -3   5   5       14.68       19.13      3.70 o 
  -2   5   5        7.22        4.48      2.64 o 
  -1   5   5      138.76      139.46      4.53 o 
   0   5   5        1.40        2.45      2.32 o 
   1   5   5       22.87       17.27      2.88 o 
   2   5   5      239.24      237.62      6.61 o 
   3   5   5      288.18      293.10      9.74 o 
   4   5   5      644.99      650.28     14.63 o 
   5   5   5       44.94       42.01     14.63 o 
   6   5   5       44.49       50.25      7.90 o 
   7   5   5       35.71       14.91      9.18 o 
  -7   6   5        0.02       -3.54      7.62 o 
  -6   6   5       20.16       26.42      7.60 o 
  -5   6   5       36.47       37.02      6.36 o 
  -4   6   5       86.25       79.60      6.93 o 
  -3   6   5        0.80        6.59      4.21 o 
  -2   6   5       55.62       53.19      3.81 o 
  -1   6   5      185.41      168.02      5.51 o 
   0   6   5        5.11        1.19      2.85 o 
   1   6   5       17.82        9.82      3.50 o 
   2   6   5        7.11        7.11      3.88 o 
   3   6   5       85.16       88.99      7.17 o 
   4   6   5      102.82      103.34     12.51 o 
   5   6   5       20.69       -2.64      7.72 o 
   6   6   5        1.90       15.33     12.01 o 
   7   6   5        1.11        0.36     12.01 o 
  -6   7   5       64.34       93.44     10.71 o 
  -5   7   5       16.85       22.24     11.00 o 
  -4   7   5        0.61        6.50      6.01 o 
  -3   7   5      869.54      759.22     19.16 o 
  -2   7   5       37.00       36.49      4.63 o 
  -1   7   5      166.03      169.97      6.89 o 
   0   7   5       39.56       30.26      5.60 o 
   1   7   5       34.99       39.02      5.82 o 
   2   7   5       11.46       13.23      7.03 o 
   3   7   5       67.29       73.60      7.90 o 
   4   7   5       52.09       44.91      7.70 o 
   5   7   5       31.66       38.54      7.89 o 
   6   7   5       32.08       37.59     10.17 o 
  -5   8   5        4.30        2.24      6.56 o 
  -4   8   5        2.07       -2.12      6.49 o 
  -3   8   5        8.19       -0.18      6.50 o 
  -2   8   5       31.41       40.78      7.88 o 
  -1   8   5       23.32       23.61      5.31 o 
   0   8   5        0.63       -2.21      5.86 o 
   1   8   5       53.48       73.11      8.61 o 
   2   8   5      369.16      331.05     23.84 o 
   3   8   5        0.69       10.29      6.23 o 
   4   8   5       61.63       69.61      8.85 o 
   5   8   5       37.19       39.20     10.59 o 
  -4   9   5       24.17       27.22      8.27 o 
  -3   9   5        1.03       -6.42      6.71 o 
  -2   9   5       78.44       81.69     10.20 o 
  -1   9   5       32.06       25.71     10.67 o 
   0   9   5       12.50        8.72      6.29 o 
   1   9   5        6.50       -0.03      8.24 o 
   2   9   5        7.43        5.38      6.70 o 
   3   9   5        0.05       -6.46      6.46 o 
   0  10   5       38.13       27.83     11.74 o 
  -8   0   6       52.31       62.23     10.48 o 
  -6   0   6      410.60      406.62     14.46 o 
  -4   0   6       31.45       28.58      3.07 o 
   0   0   6        7.25       -0.66      1.27 o 
   2   0   6        0.00        0.56      1.39 o 
   4   0   6      156.05      133.58      6.11 o 
   6   0   6      331.37      294.60     15.00 o 
   8   0   6       55.65       59.84     14.73 o 
  -9   1   6        2.32        0.02      8.09 o 
  -8   1   6       92.43       96.49      8.63 o 
  -7   1   6       15.67       11.41      5.19 o 
  -6   1   6      623.13      590.36     10.82 o 
  -5   1   6       62.24       70.00      3.95 o 
  -4   1   6        4.20        8.99      2.33 o 
  -3   1   6      278.84      328.34      5.34 o 
  -2   1   6       56.77       54.43      2.15 o 
  -1   1   6      766.59      677.46      6.89 o 
   0   1   6      550.73      571.24      6.18 o 
   1   1   6      635.50      747.78      6.67 o 
   2   1   6      336.40      362.35      4.74 o 
   3   1   6       59.68       59.59      2.51 o 
   4   1   6       98.62       99.93      3.58 o 
   5   1   6      241.84      246.50      6.57 o 
   6   1   6        1.64       10.06      4.04 o 
   7   1   6        7.76        5.97      6.77 o 
   8   1   6       21.42       27.39      8.97 o 
  -8   2   6        1.64       -3.44      5.12 o 
  -7   2   6        2.98        5.75      4.22 o 
  -6   2   6       31.77       24.82      4.87 o 
  -5   2   6        2.35        4.48      3.04 o 
  -4   2   6        0.00        0.52      2.11 o 
  -3   2   6     1128.32     1121.62     13.97 o 
  -2   2   6        3.12        3.25      1.03 o 
  -1   2   6     1172.69     1267.54     11.99 o 
   0   2   6      492.55      548.69      6.52 o 
   1   2   6     1080.11     1090.37      9.48 o 
   2   2   6      282.68      298.53      4.76 o 
   3   2   6        1.71        0.42      1.36 o 
   4   2   6       54.16       60.88      3.08 o 
   5   2   6       54.90       60.55      3.80 o 
   6   2   6        0.28       -0.12      3.93 o 
   7   2   6        1.59        9.16      7.44 o 
   8   2   6        5.10        5.02      7.44 o 
  -8   3   6        5.11       -2.74      5.37 o 
  -7   3   6       22.30       34.73      5.55 o 
  -6   3   6        1.46        2.65      4.07 o 
  -5   3   6       15.41        8.37      3.38 o 
  -4   3   6       88.31       79.23      3.84 o 
  -3   3   6      109.60      129.68      3.88 o 
  -2   3   6       96.03      117.03      3.55 o 
  -1   3   6        3.90        2.94      1.32 o 
   0   3   6        0.37        0.97      1.36 o 
   1   3   6        6.26        5.98      1.63 o 
   2   3   6        9.68        8.92      1.44 o 
   3   3   6      292.71      266.16      5.88 o 
   4   3   6        1.28        3.78      2.80 o 
   5   3   6      103.88      108.18      6.70 o 
   6   3   6        0.00       -1.88      5.31 o 
   7   3   6        0.52        5.78      7.05 o 
   8   3   6       32.98       43.48     10.28 o 
  -8   4   6       23.13       20.39      8.20 o 
  -7   4   6       27.24       12.71      7.74 o 
  -6   4   6        1.61        3.52      4.28 o 
  -5   4   6       13.55       13.12      3.21 o 
  -4   4   6       11.44       19.66      3.21 o 
  -3   4   6        2.15        4.82      2.51 o 
  -2   4   6        1.25       -1.73      2.00 o 
  -1   4   6      330.84      303.37      8.24 o 
   0   4   6       14.54       12.21      2.10 o 
   1   4   6      100.16      149.98      4.69 o 
   2   4   6        0.72       -0.31      1.71 o 
   3   4   6       18.71       18.71      2.79 o 
   4   4   6      149.46      145.58      6.05 o 
   5   4   6       31.92       21.99      4.93 o 
   6   4   6       38.81       51.04      7.42 o 
   7   4   6        9.91       15.77      7.67 o 
  -7   5   6       20.32       35.24      6.49 o 
  -6   5   6        0.49        5.48      4.80 o 
  -5   5   6        1.46        0.02      4.22 o 
  -4   5   6       11.97       14.62      4.44 o 
  -3   5   6       11.56       16.88      3.61 o 
  -2   5   6       82.21      104.69      4.53 o 
  -1   5   6       86.28       72.71      3.48 o 
   0   5   6        4.19        7.27      2.27 o 
   1   5   6       18.60       29.14      3.15 o 
   2   5   6       54.17       57.86      3.89 o 
   3   5   6      177.88      177.58      6.23 o 
   4   5   6      309.06      317.55     10.00 o 
   5   5   6      102.59       60.26     24.23 o 
   6   5   6       11.68       27.56     14.06 o 
   7   5   6        1.36       18.80     15.10 o 
  -7   6   6       17.85       27.30      8.24 o 
  -6   6   6        0.01        2.38      8.18 o 
  -5   6   6       16.88       17.36      6.55 o 
  -4   6   6        2.49        9.10      4.91 o 
  -3   6   6      184.02      155.57      7.48 o 
  -2   6   6      809.24      793.40     13.22 o 
  -1   6   6      468.97      445.26      8.63 o 
   0   6   6        0.73       -2.59      2.59 o 
   1   6   6        9.94        8.31      3.48 o 
   2   6   6       35.29       37.63      4.70 o 
   3   6   6      130.92      126.06      8.98 o 
   4   6   6       28.14       46.27     10.26 o 
   5   6   6        3.78        4.36      6.26 o 
   6   6   6       10.21        9.23      8.32 o 
  -6   7   6        3.34       12.10      5.71 o 
  -5   7   6        0.63        6.15     11.83 o 
  -4   7   6      113.99      139.89     10.90 o 
  -3   7   6        0.28        3.07      5.75 o 
  -2   7   6        2.17        3.01      3.81 o 
  -1   7   6        1.69       -0.29      3.65 o 
   0   7   6      139.60      148.78      7.17 o 
   1   7   6        1.51       -5.10      5.10 o 
   2   7   6        0.40        2.46      5.57 o 
   3   7   6       64.29       91.83      8.67 o 
   4   7   6       27.72       36.21      7.55 o 
   5   7   6        3.26        4.66      7.73 o 
   6   7   6       42.18       40.82     10.48 o 
  -5   8   6       10.17       26.23      8.09 o 
  -4   8   6        0.00        4.32     10.48 o 
  -3   8   6        0.16       -5.56      5.56 o 
  -2   8   6       19.44       20.52      6.75 o 
  -1   8   6        4.37        3.59      6.93 o 
   0   8   6        0.17       -4.47      4.47 o 
   1   8   6      173.22      155.86     13.79 o 
   2   8   6        3.63       23.21      7.12 o 
   3   8   6       34.02       28.48      7.17 o 
   4   8   6       30.15       41.23      8.96 o 
   5   8   6       13.76       11.61      9.38 o 
  -3   9   6        0.04       -6.23     10.25 o 
  -2   9   6        1.99      -11.10     11.10 o 
  -1   9   6       14.01       21.79      7.34 o 
   0   9   6        1.59       -0.10      5.23 o 
   1   9   6        7.29        6.27     13.30 o 
   2   9   6        8.21       19.76      7.78 o 
   3   9   6        4.63        5.34      9.12 o 
  -9   0   7        0.00      -10.05     10.05 o 
  -7   0   7       26.68       28.77      7.83 o 
  -5   0   7       31.58       30.65      4.45 o 
  -3   0   7        0.79        3.13      2.11 o 
  -1   0   7      746.83      645.42      9.53 o 
   1   0   7     2211.99     2423.74     28.81 o 
   3   0   7      292.92      319.48      8.03 o 
   5   0   7      163.49      141.91      5.94 o 
   7   0   7        7.24       26.96     11.70 o 
  -8   1   7       14.18       16.35      8.45 o 
  -7   1   7        4.43        5.08      5.04 o 
  -6   1   7        7.77        9.11      3.39 o 
  -5   1   7      376.58      375.35      7.52 o 
  -4   1   7       12.14       12.85      2.41 o 
  -3   1   7      118.39      129.07      3.67 o 
  -2   1   7      689.08      833.16      9.61 o 
  -1   1   7        3.85        2.70      1.13 o 
   0   1   7        0.01       -0.52      1.22 o 
   1   1   7     3210.37     3347.42     28.79 o 
   2   1   7      700.05      718.61      7.53 o 
   3   1   7     1090.00     1020.18     11.97 o 
   4   1   7       48.44       45.95      2.86 o 
   5   1   7        0.01        1.47      2.52 o 
   6   1   7        6.92        7.88      4.19 o 
   7   1   7       25.22       11.84      7.51 o 
   8   1   7        6.33       -7.07      7.07 o 
  -8   2   7        0.09       16.79      6.75 o 
  -7   2   7        2.88        4.56      4.11 o 
  -6   2   7       91.04       90.35      5.95 o 
  -5   2   7        6.92        5.87      3.04 o 
  -4   2   7       40.07       46.48      3.14 o 
  -3   2   7        3.68        6.11      1.98 o 
  -2   2   7      505.68      581.58      7.60 o 
  -1   2   7       20.27       15.53      1.48 o 
   0   2   7       83.73       96.57      2.31 o 
   1   2   7      121.76      129.12      2.83 o 
   2   2   7     1187.23     1186.29     13.88 o 
   3   2   7       11.62       13.05      1.94 o 
   4   2   7       14.80       20.80      2.45 o 
   5   2   7       16.72       21.27      3.46 o 
   6   2   7       79.81       80.77      5.32 o 
   7   2   7        9.69        9.47      7.83 o 
   8   2   7        6.24        1.69      7.37 o 
  -8   3   7        0.03      -10.58     10.58 o 
  -7   3   7        0.01       -1.98      5.12 o 
  -6   3   7        0.91       -5.64      5.93 o 
  -5   3   7        1.31        6.01      3.48 o 
  -4   3   7       73.25       72.94      3.59 o 
  -3   3   7        2.25        1.87      2.05 o 
  -2   3   7      269.66      315.96      6.30 o 
  -1   3   7       45.52       40.69      2.05 o 
   0   3   7       14.85       14.53      1.58 o 
   1   3   7        5.91        6.86      1.67 o 
   2   3   7       57.98       72.70      2.49 o 
   3   3   7       11.50       13.29      2.79 o 
   4   3   7       16.00       18.18      3.16 o 
   5   3   7       13.14       13.89      4.10 o 
   6   3   7       68.70       74.12     19.26 o 
   7   3   7       27.55       12.00     11.97 o 
   8   3   7       34.34       30.67      9.83 o 
  -8   4   7        7.31       12.02      9.53 o 
  -7   4   7        6.46        9.76      5.54 o 
  -6   4   7       22.73       17.20      5.18 o 
  -5   4   7        9.99       14.06      3.32 o 
  -4   4   7        1.48       -0.94      2.66 o 
  -3   4   7        6.67        5.50      2.55 o 
  -2   4   7       42.71       44.10      3.94 o 
  -1   4   7        0.21       -1.24      1.46 o 
   0   4   7      260.52      258.73      5.08 o 
   1   4   7     1133.72     1109.89     15.06 o 
   2   4   7        6.61        8.21      1.96 o 
   3   4   7        4.68        4.01      2.14 o 
   4   4   7        6.04        2.94      3.76 o 
   5   4   7        2.08        2.64      4.15 o 
   6   4   7       24.95       19.72      7.47 o 
   7   4   7        2.14       13.48     13.06 o 
  -7   5   7       28.94       38.23      7.99 o 
  -6   5   7        4.73        0.62      4.68 o 
  -5   5   7      120.20      129.22     12.83 o 
  -4   5   7       52.50       45.62      5.05 o 
  -3   5   7       95.09      104.56      5.27 o 
  -2   5   7       36.63       62.59      3.86 o 
  -1   5   7        7.93        4.53      2.27 o 
   0   5   7       15.31       16.48      2.74 o 
   1   5   7      130.70      141.44      5.57 o 
   2   5   7        8.19        4.49      2.66 o 
   3   5   7       74.68       71.86      4.92 o 
   4   5   7       17.88       12.71      4.53 o 
   5   5   7       25.14       30.63      6.67 o 
   6   5   7       59.65       51.73      9.53 o 
   7   5   7        3.55       20.50     13.10 o 
  -7   6   7        9.25       -1.86     16.86 o 
  -6   6   7        1.41        5.91      5.92 o 
  -5   6   7       12.78       13.29      6.23 o 
  -4   6   7       43.93       46.66      7.26 o 
  -3   6   7      146.60      143.83      7.14 o 
  -2   6   7      274.47      294.74      7.68 o 
  -1   6   7       75.77       73.23      4.10 o 
   0   6   7      106.05      111.72      4.64 o 
   1   6   7      127.52      115.77      5.69 o 
   2   6   7       81.52       76.03      6.33 o 
   3   6   7        3.80        0.15      8.49 o 
   4   6   7       85.28       94.04     14.44 o 
   5   6   7        1.90       -0.54      7.41 o 
   6   6   7       94.32      112.74     12.16 o 
  -6   7   7       19.14       15.27      6.07 o 
  -5   7   7        1.98        1.87      6.20 o 
  -4   7   7       17.75       33.56      7.45 o 
  -3   7   7        0.35        2.79      5.77 o 
  -2   7   7        0.22       -0.05      4.00 o 
  -1   7   7      746.96      669.58     14.76 o 
   0   7   7        5.52        2.25      3.74 o 
   1   7   7      131.03      124.82      9.21 o 
   2   7   7      147.64      127.36      9.44 o 
   3   7   7       61.14       62.36      8.03 o 
   4   7   7        0.27        0.11      5.67 o 
   5   7   7      219.54      221.42     15.95 o 
  -5   8   7        0.25        8.52      7.54 o 
  -4   8   7        8.99        7.90      8.31 o 
  -3   8   7        1.04       -2.98      9.63 o 
  -2   8   7        0.00       -5.71      5.71 o 
  -1   8   7       58.78       79.24      7.16 o 
   0   8   7        1.13        0.69      5.35 o 
   1   8   7      109.90      102.61      8.28 o 
   2   8   7       30.86       20.44      7.42 o 
   3   8   7        3.63        4.94      6.41 o 
   4   8   7       13.82        9.51      7.79 o 
  -3   9   7        6.32       -7.85      7.85 o 
  -2   9   7        2.69       19.38      7.68 o 
  -1   9   7       12.07       12.35     10.10 o 
   0   9   7       31.48       21.28     10.01 o 
   1   9   7       11.81        7.30      5.76 o 
   2   9   7        0.08       -7.23      7.23 o 
   3   9   7       30.95       36.45     12.72 o 
  -8   0   8       32.36       60.69     15.08 o 
  -6   0   8      982.82     1012.98     24.77 o 
  -4   0   8      275.53      271.59      8.95 o 
  -2   0   8       36.57       43.80      2.49 o 
   0   0   8      184.96      124.22      3.43 o 
   2   0   8     2596.33     2599.74     34.31 o 
   4   0   8        0.21        2.05      2.74 o 
   6   0   8       90.64       65.93     12.23 o 
   8   0   8       30.37       21.67     12.23 o 
  -8   1   8       19.17        5.82      7.85 o 
  -7   1   8        0.12       -5.98      5.98 o 
  -6   1   8      584.92      572.89     10.79 o 
  -5   1   8      117.88      105.30      7.93 o 
  -4   1   8      289.66      277.47      5.87 o 
  -3   1   8      157.64      166.51      4.33 o 
  -2   1   8      366.58      324.19      5.07 o 
  -1   1   8      199.63      193.63      3.23 o 
   0   1   8      289.17      290.41      4.95 o 
   1   1   8      499.75      448.62      4.92 o 
   2   1   8      285.97      292.90      4.85 o 
   3   1   8       81.20       87.69      2.79 o 
   4   1   8        0.77       -1.11      1.29 o 
   5   1   8       15.91       18.66      3.53 o 
   6   1   8       24.01       29.16      4.75 o 
   7   1   8       71.56       76.56     14.21 o 
   8   1   8       26.32       23.71      9.14 o 
  -8   2   8        0.98       -0.76      6.75 o 
  -7   2   8       32.08       34.35      5.55 o 
  -6   2   8       67.65       67.36      5.20 o 
  -5   2   8      340.70      354.27      8.02 o 
  -4   2   8       26.21       22.60      2.77 o 
  -3   2   8        3.94        2.20      1.08 o 
  -2   2   8       88.67      117.07      3.24 o 
  -1   2   8     2081.54     2073.28     21.97 o 
   0   2   8       55.47       47.04      1.60 o 
   1   2   8       19.87       23.95      1.49 o 
   2   2   8     1723.60     1729.33     40.24 o 
   3   2   8       27.48       32.59      2.66 o 
   4   2   8       97.70      116.09      4.15 o 
   5   2   8      240.28      225.54      7.52 o 
   6   2   8        0.04        1.90      3.43 o 
   7   2   8        0.80        0.53      6.39 o 
   8   2   8        4.83       15.44      8.63 o 
  -8   3   8        0.76        2.07      5.84 o 
  -7   3   8       31.98       24.82      6.27 o 
  -6   3   8        4.23        7.20      4.17 o 
  -5   3   8       61.04       72.60      4.55 o 
  -4   3   8       62.44       62.24      3.47 o 
  -3   3   8       23.47       33.71      2.94 o 
  -2   3   8      138.77      163.49      4.30 o 
  -1   3   8       14.78       15.94      1.73 o 
   0   3   8       79.74       79.28      2.50 o 
   1   3   8      310.57      295.65      5.00 o 
   2   3   8       17.93       15.35      1.84 o 
   3   3   8        2.61        3.22      2.31 o 
   4   3   8       40.21       45.22      4.00 o 
   5   3   8        9.93       12.15      5.88 o 
   6   3   8       56.71       50.00     15.35 o 
   7   3   8       28.67       26.78      8.25 o 
  -8   4   8       52.15       42.89     10.75 o 
  -7   4   8       11.27       21.06      6.02 o 
  -6   4   8        1.23        4.09      4.72 o 
  -5   4   8        0.44        1.09      3.01 o 
  -4   4   8       23.33       34.55      3.58 o 
  -3   4   8        9.13        7.23      2.52 o 
  -2   4   8      108.77      118.56      4.77 o 
  -1   4   8       21.28       25.34      2.30 o 
   0   4   8      403.59      444.97      6.90 o 
   1   4   8      144.38      158.20      4.33 o 
   2   4   8       27.92       25.62      2.35 o 
   3   4   8        1.87        2.67      2.12 o 
   4   4   8       47.90       48.93      5.53 o 
   5   4   8       10.37       11.37      7.71 o 
   6   4   8        9.85       11.09      7.05 o 
   7   4   8       10.01        2.81     10.61 o 
  -7   5   8        2.07       10.62      8.94 o 
  -6   5   8       15.28       16.17      8.28 o 
  -5   5   8       88.23       83.11      6.89 o 
  -4   5   8       17.03       25.08      4.50 o 
  -3   5   8       35.15       33.20      4.01 o 
  -2   5   8      361.52      333.24      7.76 o 
  -1   5   8       81.52       75.21      4.04 o 
   0   5   8        9.88        5.64      2.33 o 
   1   5   8       13.89       19.78      2.87 o 
   2   5   8        0.54        0.29      2.23 o 
   3   5   8       51.06       53.69      4.51 o 
   4   5   8        5.05        4.42      4.38 o 
   5   5   8       32.73       14.99      6.89 o 
   6   5   8        5.51       -5.76      6.46 o 
   7   5   8       21.06       18.86      8.74 o 
  -7   6   8        0.09       10.14     14.50 o 
  -6   6   8        9.15        4.39      5.65 o 
  -5   6   8       45.78       16.19      6.88 o 
  -4   6   8        3.91        2.01      5.53 o 
  -3   6   8      133.94      137.98      9.14 o 
  -2   6   8       37.09       41.79      4.30 o 
  -1   6   8      101.31       86.27      4.28 o 
   0   6   8      137.69      146.87      5.64 o 
   1   6   8      132.04      126.33      6.68 o 
   2   6   8        4.93        3.16      4.09 o 
   3   6   8        3.46       -0.57      4.61 o 
   4   6   8       82.45       75.69      8.24 o 
   5   6   8       55.46       49.52      8.92 o 
   6   6   8       25.53       13.14      8.54 o 
  -6   7   8       23.02       24.86      7.26 o 
  -5   7   8       18.74       16.05      6.87 o 
  -4   7   8        0.02        9.04      6.54 o 
  -3   7   8       88.57       88.90      8.68 o 
  -2   7   8      406.53      404.43     11.73 o 
  -1   7   8      184.41      167.25      7.41 o 
   0   7   8       28.03       22.27      4.38 o 
   1   7   8       19.43       17.84      5.08 o 
   2   7   8       32.01       34.56      6.80 o 
   3   7   8        6.27        0.64      5.42 o 
   4   7   8        6.86        5.96      7.68 o 
   5   7   8        1.12       -7.16      7.16 o 
  -5   8   8       29.68       30.92     10.22 o 
  -4   8   8        6.00       -2.09     14.07 o 
  -3   8   8        5.98        0.63      6.24 o 
  -2   8   8        0.42        2.50      6.07 o 
  -1   8   8        0.51        8.49      4.92 o 
   0   8   8       13.16       14.45      5.50 o 
   1   8   8       35.64        8.02     13.47 o 
   2   8   8       25.71       41.78     21.09 o 
   3   8   8       65.23       63.02     13.95 o 
   4   8   8        0.00       -1.00      7.58 o 
  -3   9   8        6.25        9.97      8.96 o 
  -2   9   8        6.47       -5.22     13.75 o 
  -1   9   8       13.32       -8.07      9.34 o 
   0   9   8        0.26        8.34      5.99 o 
   1   9   8        0.03       -6.07      6.07 o 
   2   9   8       21.41       19.75      8.89 o 
  -7   0   9        5.15        0.58      8.72 o 
  -5   0   9      679.14      725.97     14.66 o 
  -3   0   9        8.31        4.73      2.22 o 
  -1   0   9       74.05       71.61      2.75 o 
   1   0   9      234.84      276.31      4.62 o 
   3   0   9      148.65      160.12      5.24 o 
   5   0   9        8.10        4.33      3.91 o 
   7   0   9      163.76      141.32     11.64 o 
  -8   1   9        0.09       -3.72      6.92 o 
  -7   1   9       31.40       36.63      8.72 o 
  -6   1   9       12.38       13.57      3.53 o 
  -5   1   9        7.11        8.30      2.81 o 
  -4   1   9      124.69      120.00      4.05 o 
  -3   1   9       35.35       47.72      2.77 o 
  -2   1   9      644.72      750.85      9.08 o 
  -1   1   9       65.65       97.00      2.99 o 
   0   1   9      480.59      573.82      7.99 o 
   1   1   9       20.18       22.36      1.46 o 
   2   1   9      134.24      150.82      2.64 o 
   3   1   9      299.16      318.80      4.55 o 
   4   1   9      103.19      101.16      3.93 o 
   5   1   9       82.93       84.45      5.27 o 
   6   1   9        3.07       -1.88      3.59 o 
   7   1   9        0.97        0.68      6.39 o 
   8   1   9       10.37        5.78      8.17 o 
  -8   2   9        6.72       14.17      6.87 o 
  -7   2   9        4.13        7.83      5.42 o 
  -6   2   9        0.75        1.16      3.52 o 
  -5   2   9      129.52      119.65      5.38 o 
  -4   2   9        2.42        4.85      2.51 o 
  -3   2   9       27.81       33.96      2.39 o 
  -2   2   9     1620.70     1725.65     56.59 o 
  -1   2   9      227.64      218.98      3.76 o 
   0   2   9       11.33        6.61      1.34 o 
   1   2   9       39.93       37.80      1.65 o 
   2   2   9       76.95       78.40      3.44 o 
   3   2   9       17.68       11.31      2.08 o 
   4   2   9       74.94       85.49      3.60 o 
   5   2   9        1.18       -0.14      3.15 o 
   6   2   9        2.35        4.31      3.71 o 
   7   2   9        0.47        5.82      8.19 o 
   8   2   9        0.27       -3.06      7.52 o 
  -8   3   9       18.50       18.14      6.89 o 
  -7   3   9       40.60       43.24      7.61 o 
  -6   3   9        0.06        7.12      4.67 o 
  -5   3   9       59.51       54.85      4.20 o 
  -4   3   9        5.85        4.75      2.50 o 
  -3   3   9      194.01      203.77      5.19 o 
  -2   3   9       22.26       23.41      2.23 o 
  -1   3   9      574.67      583.73      7.40 o 
   0   3   9        1.52        0.45      1.30 o 
   1   3   9        3.29        1.77      1.53 o 
   2   3   9       12.71       10.99      1.78 o 
   3   3   9       33.60       33.33      3.07 o 
   4   3   9        1.13       -2.83      2.83 o 
   5   3   9       74.13       66.45      9.43 o 
   6   3   9       22.95       21.50      8.48 o 
   7   3   9        0.02        6.88      6.75 o 
  -8   4   9        1.27       -6.27      6.27 o 
  -7   4   9        4.17        7.08      6.22 o 
  -6   4   9       87.75       87.48      7.27 o 
  -5   4   9        6.41        7.92      3.36 o 
  -4   4   9       29.43       30.48      3.91 o 
  -3   4   9       80.81       98.12      4.52 o 
  -2   4   9      240.72      245.32      5.76 o 
  -1   4   9        0.82       -0.90      1.83 o 
   0   4   9       66.93       67.52      2.79 o 
   1   4   9        3.98        3.57      2.05 o 
   2   4   9      452.85      450.27      6.80 o 
   3   4   9      287.80      283.09      5.92 o 
   4   4   9       18.22       11.59      5.50 o 
   5   4   9      179.84      162.26      9.50 o 
   6   4   9        1.29        5.78      6.61 o 
   7   4   9        0.31        7.53      7.46 o 
  -7   5   9        0.02       16.77      7.06 o 
  -6   5   9       70.18       55.44      7.60 o 
  -5   5   9       27.89       37.41      8.93 o 
  -4   5   9       30.52       33.37      4.49 o 
  -3   5   9      265.81      276.91      8.97 o 
  -2   5   9       68.32       58.21      3.56 o 
  -1   5   9       50.24       40.95      3.02 o 
   0   5   9       13.50        7.74      2.42 o 
   1   5   9       37.37       38.60      3.11 o 
   2   5   9        2.62       -1.56      2.36 o 
   3   5   9        1.35        1.57      3.97 o 
   4   5   9        0.08       -4.43      4.43 o 
   5   5   9        2.38        2.20      9.10 o 
   6   5   9        7.13        4.50      6.68 o 
  -6   6   9      126.48      159.75     17.67 o 
  -5   6   9       12.30       -5.84      5.84 o 
  -4   6   9      100.13       90.23      8.56 o 
  -3   6   9       16.99       23.44      4.90 o 
  -2   6   9       72.46       71.35      4.85 o 
  -1   6   9       44.64       30.63      5.10 o 
   0   6   9      262.34      291.50      8.30 o 
   1   6   9       12.23       12.50      4.05 o 
   2   6   9        2.85        0.51      3.98 o 
   3   6   9       44.86       39.40      6.29 o 
   4   6   9       46.52       46.61      8.27 o 
   5   6   9      133.12      156.01     12.44 o 
   6   6   9        0.62        3.20      7.17 o 
  -6   7   9       11.96       19.01      6.86 o 
  -5   7   9        2.37        6.32      8.39 o 
  -4   7   9       39.95       50.40      7.88 o 
  -3   7   9        4.68        2.36      5.91 o 
  -2   7   9       68.63       77.01      5.89 o 
  -1   7   9       99.02      108.50      6.29 o 
   0   7   9        8.32        6.18      3.88 o 
   1   7   9      551.61      505.96     14.69 o 
   2   7   9       29.33       29.60      6.30 o 
   3   7   9      117.06      110.99     10.88 o 
   4   7   9        0.49       -2.74      6.17 o 
   5   7   9       40.57       18.41      8.23 o 
  -4   8   9       14.08       25.57      8.71 o 
  -3   8   9       14.26        8.44      9.25 o 
  -2   8   9       12.60       13.60      6.06 o 
  -1   8   9        3.16        3.78      4.80 o 
   0   8   9        2.09        2.10      5.45 o 
   1   8   9       10.21       18.95      6.65 o 
   2   8   9       49.84       35.43     10.40 o 
   3   8   9        2.35       -2.71      7.23 o 
   4   8   9       24.27       21.86      9.02 o 
  -3   9   9        0.24        9.49      8.25 o 
  -2   9   9        3.63       -4.57      7.24 o 
  -1   9   9       14.93       24.60     12.15 o 
   0   9   9        4.48        9.07      6.37 o 
   1   9   9        5.06       12.90      8.26 o 
   2   9   9        0.74       -7.12      7.12 o 
  -8   0  10       25.74       64.24     15.30 o 
  -6   0  10      213.58      213.17      9.48 o 
  -4   0  10      388.15      370.41     15.89 o 
  -2   0  10     1573.98     1698.41     30.15 o 
   0   0  10      382.71      461.02     10.43 o 
   2   0  10       15.95       21.94      2.21 o 
   4   0  10      247.66      238.71      7.25 o 
   6   0  10        2.71       -4.74      5.31 o 
   8   0  10       76.81       71.50     15.79 o 
  -8   1  10       23.38       25.80      8.79 o 
  -7   1  10       23.02       23.59      7.02 o 
  -6   1  10       33.58       33.56      4.36 o 
  -5   1  10        8.54       12.46      3.00 o 
  -4   1  10      658.13      665.98     10.29 o 
  -3   1  10      716.21      645.58      9.25 o 
  -2   1  10      369.31      365.84      5.57 o 
  -1   1  10      256.58      278.35      4.76 o 
   0   1  10        3.59        1.31      1.49 o 
   1   1  10      314.85      305.04      4.21 o 
   2   1  10      765.13      774.79      7.30 o 
   3   1  10      204.93      195.34      3.88 o 
   4   1  10       67.12       77.39      3.68 o 
   5   1  10        6.51        8.18      3.43 o 
   6   1  10        3.02        0.25      3.73 o 
   7   1  10       17.52       12.23      6.23 o 
  -8   2  10        2.71        6.33      8.03 o 
  -7   2  10       92.51       84.56      7.81 o 
  -6   2  10        1.93       -0.33      3.64 o 
  -5   2  10       10.54       10.89      3.69 o 
  -4   2  10       23.07       24.05      3.16 o 
  -3   2  10      356.92      342.69      6.07 o 
  -2   2  10       13.28       16.98      1.81 o 
  -1   2  10       47.97       55.45      1.91 o 
   0   2  10      143.40      157.05      3.11 o 
   1   2  10      909.83      906.15     11.11 o 
   2   2  10        1.52        2.13      1.55 o 
   3   2  10       27.82       26.44      2.87 o 
   4   2  10       49.35       51.23      3.00 o 
   5   2  10       31.13       25.03      4.16 o 
   6   2  10        7.99        6.52      6.14 o 
   7   2  10      125.45      134.07     26.36 o 
  -8   3  10        0.36       -2.29      5.88 o 
  -7   3  10       20.06       29.04      7.24 o 
  -6   3  10        2.07       -1.65     10.76 o 
  -5   3  10        1.75        4.78      3.32 o 
  -4   3  10      127.28      128.32      4.81 o 
  -3   3  10       65.20       64.33      3.33 o 
  -2   3  10      216.02      242.77      6.44 o 
  -1   3  10      148.19      163.74      3.90 o 
   0   3  10        5.84       10.09      1.26 o 
   1   3  10       82.78       90.27      2.85 o 
   2   3  10      265.68      257.97      4.94 o 
   3   3  10        0.13        0.90      2.26 o 
   4   3  10       65.65       58.36      4.61 o 
   5   3  10       26.22       30.75      5.36 o 
   6   3  10        0.01        1.45      6.00 o 
   7   3  10        0.22        5.53      6.89 o 
  -7   4  10       12.79       12.58      6.40 o 
  -6   4  10       80.80       67.52      7.95 o 
  -5   4  10        3.78        5.79      3.33 o 
  -4   4  10       12.85        8.62      3.50 o 
  -3   4  10       37.15       33.03      3.20 o 
  -2   4  10       78.66       75.24      3.78 o 
  -1   4  10        3.86        8.46      2.09 o 
   0   4  10        1.60       -0.17      1.81 o 
   1   4  10      550.94      556.78     10.38 o 
   2   4  10      197.28      219.41      5.15 o 
   3   4  10        2.99        1.74      3.36 o 
   4   4  10        0.45       -0.27      4.22 o 
   5   4  10       11.30       18.43      7.19 o 
   6   4  10       44.57       30.05      8.08 o 
   7   4  10        2.62        7.67      7.51 o 
  -7   5  10       24.40       34.94      9.57 o 
  -6   5  10       27.48       20.16      6.77 o 
  -5   5  10        0.58        5.02      4.76 o 
  -4   5  10      130.54      133.76      6.66 o 
  -3   5  10      365.92      376.60     11.57 o 
  -2   5  10       81.81      100.74      5.44 o 
  -1   5  10       91.25      101.44      3.88 o 
   0   5  10        6.60        8.04      2.41 o 
   1   5  10       11.77        7.03      2.84 o 
   2   5  10       16.44       11.11      2.75 o 
   3   5  10        1.79        1.07      3.78 o 
   4   5  10       17.00       13.37      5.09 o 
   5   5  10       30.65       42.95      8.12 o 
   6   5  10        0.30       -7.61      7.61 o 
  -6   6  10        9.30       12.25      6.39 o 
  -5   6  10        6.93        9.17      5.77 o 
  -4   6  10        3.15        6.79      5.68 o 
  -3   6  10       86.79       69.27      6.22 o 
  -2   6  10       79.00       91.50      5.43 o 
  -1   6  10       15.64       18.29      3.80 o 
   0   6  10       75.07       67.42      4.74 o 
   1   6  10       55.18       51.85      4.96 o 
   2   6  10       15.09       16.09      4.17 o 
   3   6  10       27.18       27.08      7.15 o 
   4   6  10        0.58       -1.21      5.84 o 
   5   6  10       39.69       43.07      8.81 o 
   6   6  10        5.81       10.12      9.85 o 
  -5   7  10       72.61       64.44     10.95 o 
  -4   7  10       19.56       21.14      9.08 o 
  -3   7  10       11.87        6.12      9.63 o 
  -2   7  10       11.19        1.91      3.95 o 
  -1   7  10       67.35       77.72      8.75 o 
   0   7  10      102.66       89.85      6.00 o 
   1   7  10      126.44      116.84     13.66 o 
   2   7  10        0.28        5.62      6.44 o 
   3   7  10       10.60       10.26     12.86 o 
   4   7  10       25.11       40.15      8.75 o 
   5   7  10        0.00       -4.97      6.44 o 
  -4   8  10       17.49       13.98      8.41 o 
  -3   8  10       32.23       53.53     11.03 o 
  -2   8  10       80.35       70.50      7.97 o 
  -1   8  10       21.37       23.10      7.23 o 
   0   8  10       21.05       17.80      5.84 o 
   1   8  10       16.13       22.89      6.08 o 
   2   8  10        5.12        1.59      6.57 o 
   3   8  10      106.14      115.41     11.92 o 
   4   8  10        4.05       -3.81      9.68 o 
  -2   9  10        4.51       14.35      8.50 o 
  -1   9  10        3.88       -5.93      8.01 o 
   0   9  10        3.10        8.73      7.81 o 
   1   9  10        3.92        1.77      7.91 o 
   2   9  10       38.88       46.58     10.16 o 
  -7   0  11       40.12       45.74     12.68 o 
  -5   0  11        2.41        6.81      4.33 o 
  -3   0  11       65.81       63.30      4.25 o 
  -1   0  11      826.39      817.32     17.03 o 
   1   0  11       75.07       78.08      3.47 o 
   3   0  11      896.49      892.21     17.78 o 
   5   0  11       18.82       26.81      9.48 o 
   7   0  11        2.24        7.80      6.74 o 
  -8   1  11       26.68       43.83      9.83 o 
  -7   1  11       13.68        3.38      6.16 o 
  -6   1  11        0.99       -3.99      3.99 o 
  -5   1  11     1171.62     1130.81     16.80 o 
  -4   1  11       66.84       68.53      3.26 o 
  -3   1  11        0.11       -1.84      1.84 o 
  -2   1  11      416.75      393.95      5.85 o 
  -1   1  11      470.75      505.29      7.45 o 
   0   1  11     1375.83     1548.65     19.92 o 
   1   1  11      141.72      175.03      3.10 o 
   2   1  11        0.31       -0.06      1.25 o 
   3   1  11      217.90      224.69      4.19 o 
   4   1  11       31.05       29.52      2.96 o 
   5   1  11        0.43       -1.24      3.05 o 
   6   1  11        0.16       -2.89      3.42 o 
   7   1  11        8.78       19.18      6.18 o 
  -8   2  11        2.84      -11.68     11.68 o 
  -7   2  11        0.76        6.96      5.24 o 
  -6   2  11        6.61        8.23      4.11 o 
  -5   2  11       18.69       18.22      4.20 o 
  -4   2  11       79.79       91.71      4.04 o 
  -3   2  11       49.16       48.03      2.94 o 
  -2   2  11        0.00        0.04      1.55 o 
  -1   2  11        0.32       -0.40      1.57 o 
   0   2  11      795.22      842.07     10.14 o 
   1   2  11      218.71      204.19      5.09 o 
   2   2  11       88.52       97.95      3.02 o 
   3   2  11       80.96       91.82      3.38 o 
   4   2  11      186.24      162.62      6.39 o 
   5   2  11        7.19        4.90      3.30 o 
   6   2  11        7.02        9.43      4.55 o 
   7   2  11        0.73       -2.84      5.44 o 
  -8   3  11       11.41       10.89      6.53 o 
  -7   3  11       18.64       21.26      6.90 o 
  -6   3  11       45.15       65.93      7.80 o 
  -5   3  11       82.28       88.25      8.23 o 
  -4   3  11      103.02      105.95      4.75 o 
  -3   3  11       68.92       67.24      3.22 o 
  -2   3  11      248.39      267.68      5.77 o 
  -1   3  11      169.16      167.69      3.86 o 
   0   3  11       22.19       25.35      1.64 o 
   1   3  11       70.69       77.06      2.60 o 
   2   3  11       88.23       98.34      3.29 o 
   3   3  11       28.28       24.36      3.31 o 
   4   3  11        0.21       -2.26      2.94 o 
   5   3  11       63.24       60.10      6.38 o 
   6   3  11       11.55       21.66      7.01 o 
   7   3  11        9.05       12.84      7.78 o 
  -7   4  11       13.96       24.12      7.02 o 
  -6   4  11        0.29        0.66      6.10 o 
  -5   4  11       63.91       59.68      5.90 o 
  -4   4  11       59.39       73.25      4.81 o 
  -3   4  11       49.97       50.72      3.82 o 
  -2   4  11        1.84        1.88      2.32 o 
  -1   4  11      148.06      133.03      3.92 o 
   0   4  11       21.96       23.89      2.56 o 
   1   4  11       15.58       18.73      2.33 o 
   2   4  11       31.83       41.77      2.79 o 
   3   4  11       10.84       14.66      3.39 o 
   4   4  11      170.14      159.89      7.85 o 
   5   4  11       29.02       31.10     12.55 o 
   6   4  11       10.44       22.14      7.36 o 
   7   4  11       28.19       12.36      8.04 o 
  -7   5  11        2.97       17.55     13.62 o 
  -6   5  11       34.31       31.00      6.85 o 
  -5   5  11       23.57       10.52      5.95 o 
  -4   5  11      206.35      175.12      9.96 o 
  -3   5  11        9.57        5.99      4.10 o 
  -2   5  11       17.96       12.99      3.70 o 
  -1   5  11      405.86      389.46      8.07 o 
   0   5  11       20.59       15.58      2.96 o 
   1   5  11       72.60       77.82      4.53 o 
   2   5  11       37.16       37.21      3.05 o 
   3   5  11       77.34       69.61      7.47 o 
   4   5  11        1.50        6.15      6.84 o 
   5   5  11       41.70       38.88      7.82 o 
   6   5  11        3.82       -2.83      6.49 o 
  -6   6  11        8.88       13.76      6.73 o 
  -5   6  11       32.66       18.91      6.27 o 
  -4   6  11      259.91      264.00     12.01 o 
  -3   6  11       31.82       37.00      5.96 o 
  -2   6  11      382.00      353.45     10.02 o 
  -1   6  11      474.36      454.56     10.19 o 
   0   6  11       94.89       87.77      4.95 o 
   1   6  11        3.98        0.44      3.80 o 
   2   6  11       28.50       40.13      7.31 o 
   3   6  11       10.45       11.78      5.38 o 
   4   6  11        0.27       -2.28      5.98 o 
   5   6  11       13.74       13.54      7.11 o 
  -5   7  11        1.63       -1.93      7.60 o 
  -4   7  11       16.76       16.36      7.70 o 
  -3   7  11        5.93       -1.37      6.80 o 
  -2   7  11       15.88        6.89      4.40 o 
  -1   7  11       21.32       24.39     10.25 o 
   0   7  11      388.94      351.71     11.55 o 
   1   7  11        8.20        3.50      5.12 o 
   2   7  11        4.73        2.78      5.21 o 
   3   7  11       98.30       99.05     10.44 o 
   4   7  11       13.77       22.12      7.63 o 
  -4   8  11        4.57       -7.86      7.86 o 
  -3   8  11       28.22       20.51      8.86 o 
  -2   8  11        7.67       12.75      6.04 o 
  -1   8  11       10.18        7.37      6.29 o 
   0   8  11       45.17       45.11      8.57 o 
   1   8  11       34.18       25.07      6.29 o 
   2   8  11       32.90       33.03      8.76 o 
   3   8  11        0.67      -12.70     12.70 o 
  -2   9  11        5.10        3.59      7.90 o 
  -1   9  11        0.95       15.77      7.92 o 
   0   9  11        0.74        4.06      7.20 o 
   1   9  11        3.41       20.59      8.40 o 
  -8   0  12       14.82       19.31     12.01 o 
  -6   0  12        8.52        8.46      6.52 o 
  -4   0  12      607.78      638.15     14.37 o 
  -2   0  12       86.69       68.92      3.56 o 
   0   0  12      629.30      639.99     18.90 o 
   2   0  12     2990.95     3003.89     35.78 o 
   4   0  12        3.33        3.26      3.98 o 
   6   0  12        5.54       13.56      6.38 o 
  -8   1  12       29.79       14.01      8.46 o 
  -7   1  12        0.00       -5.71      5.71 o 
  -6   1  12       14.31       11.40      4.67 o 
  -5   1  12       72.15       75.89      5.21 o 
  -4   1  12      467.18      474.92      7.98 o 
  -3   1  12        1.39       -0.58      1.94 o 
  -2   1  12      773.10      795.61      9.63 o 
  -1   1  12      587.18      570.53      9.24 o 
   0   1  12      250.39      233.99      4.85 o 
   1   1  12       22.14       21.48      1.49 o 
   2   1  12       61.77       59.65      2.17 o 
   3   1  12      282.94      264.15      4.56 o 
   4   1  12       81.12       76.70      3.92 o 
   5   1  12       41.67       45.12      4.31 o 
   6   1  12        2.38       -0.33      3.56 o 
   7   1  12       24.04       20.52      6.24 o 
  -8   2  12       74.81       84.67     10.11 o 
  -7   2  12        3.30        4.20      6.28 o 
  -6   2  12        1.37       -3.74      3.74 o 
  -5   2  12      212.60      193.83      8.59 o 
  -4   2  12       13.66       11.69      2.91 o 
  -3   2  12       35.01       37.83      2.63 o 
  -2   2  12      164.01      169.54      3.71 o 
  -1   2  12        0.22        1.35      1.66 o 
   0   2  12       28.94       24.86      1.81 o 
   1   2  12       86.36       86.95      3.42 o 
   2   2  12       19.27       20.63      1.82 o 
   3   2  12      606.35      623.77     10.97 o 
   4   2  12       24.37       28.38      3.56 o 
   5   2  12       19.02       16.52      3.61 o 
   6   2  12        1.27        2.83      4.20 o 
   7   2  12        4.92        2.27      6.57 o 
  -7   3  12       30.38       30.98      7.44 o 
  -6   3  12      120.78      131.16      9.49 o 
  -5   3  12      142.81      134.10      7.31 o 
  -4   3  12       26.86       22.06      3.57 o 
  -3   3  12       73.79       75.53      3.58 o 
  -2   3  12      250.77      268.88      5.39 o 
  -1   3  12        7.70        8.96      1.70 o 
   0   3  12      157.58      167.65      4.94 o 
   1   3  12        7.37        6.66      2.13 o 
   2   3  12       29.81       36.51      2.45 o 
   3   3  12        0.00       -1.56      2.56 o 
   4   3  12       19.60       18.13      4.03 o 
   5   3  12       10.00        5.83      6.27 o 
   6   3  12        2.19       -6.38      6.38 o 
   7   3  12       26.26       25.48      8.29 o 
  -7   4  12       29.52       43.61      8.02 o 
  -6   4  12       24.55       19.96      7.00 o 
  -5   4  12       10.27       16.33      4.69 o 
  -4   4  12      256.10      234.32      9.02 o 
  -3   4  12       29.22       27.90      3.86 o 
  -2   4  12      155.94      129.83      5.12 o 
  -1   4  12      200.44      197.88      4.83 o 
   0   4  12       50.42       45.78      2.67 o 
   1   4  12        2.64        2.08      1.67 o 
   2   4  12        0.01        0.84      2.04 o 
   3   4  12      233.59      224.93      7.27 o 
   4   4  12        2.28        3.07      3.88 o 
   5   4  12        5.92        7.54      5.29 o 
   6   4  12        5.63        0.46      6.74 o 
  -7   5  12       67.70       70.13      9.27 o 
  -6   5  12       18.87       26.14      7.72 o 
  -5   5  12       83.20       92.85      8.63 o 
  -4   5  12        0.39       -2.86      4.43 o 
  -3   5  12        0.00       -3.66      3.93 o 
  -2   5  12      588.38      574.69     12.06 o 
  -1   5  12      286.73      282.44      6.81 o 
   0   5  12       85.16       94.95      4.22 o 
   1   5  12       30.85       29.54      3.75 o 
   2   5  12        9.21        6.42      3.08 o 
   3   5  12        1.58        1.52      4.05 o 
   4   5  12       21.71        9.51      5.40 o 
   5   5  12       12.51       39.51     13.53 o 
   6   5  12      105.78      100.72     14.59 o 
  -6   6  12       30.93       70.61     12.51 o 
  -5   6  12        2.96       17.88      6.31 o 
  -4   6  12        0.31       -4.35      4.84 o 
  -3   6  12        0.89        2.10      4.61 o 
  -2   6  12       61.72       59.34      5.58 o 
  -1   6  12       60.91       54.05      4.70 o 
   0   6  12        0.19        1.95      3.25 o 
   1   6  12        7.34        8.12      4.04 o 
   2   6  12      114.23      103.79      6.78 o 
   3   6  12       63.80       64.99      7.03 o 
   4   6  12       26.57       33.47      7.58 o 
   5   6  12       52.00       58.08      9.19 o 
  -5   7  12        5.43       -3.75      7.81 o 
  -4   7  12        0.82       -6.47      6.47 o 
  -3   7  12       26.39       33.01     14.21 o 
  -2   7  12        2.47        6.45      5.03 o 
  -1   7  12      123.78      142.62      7.76 o 
   0   7  12       55.86       55.18      5.69 o 
   1   7  12        5.15        3.96      5.18 o 
   2   7  12       69.89       62.79     12.13 o 
   3   7  12        1.80       -3.18      7.59 o 
   4   7  12        5.69        6.90      6.78 o 
  -4   8  12        2.28       -4.22     24.67 o 
  -3   8  12        1.20        8.90      7.64 o 
  -2   8  12        0.00       11.95      7.32 o 
  -1   8  12       19.86       30.86      7.86 o 
   0   8  12       18.15       11.58      6.90 o 
   1   8  12       11.60        7.42      7.34 o 
   2   8  12       13.28       11.51      7.40 o 
   3   8  12       24.16        3.62     11.90 o 
  -7   0  13       39.13       51.12     13.17 o 
  -5   0  13      622.68      573.68     18.02 o 
  -3   0  13       20.95       23.97      3.59 o 
  -1   0  13      527.37      482.01     16.85 o 
   1   0  13      353.74      354.47     22.63 o 
   3   0  13      361.58      353.87      7.78 o 
   5   0  13      214.66      193.57      9.93 o 
   7   0  13        2.79       12.41     10.14 o 
  -8   1  13      114.57       92.76     11.86 o 
  -7   1  13        5.99        3.39      6.19 o 
  -6   1  13       81.79       85.92      6.70 o 
  -5   1  13        7.60       12.83      3.75 o 
  -4   1  13       84.73       93.62      3.91 o 
  -3   1  13      387.28      378.54      6.43 o 
  -2   1  13       16.32       19.46      1.81 o 
  -1   1  13       17.79       15.97      2.19 o 
   0   1  13       24.60       19.95      3.00 o 
   1   1  13      462.23      444.19      6.54 o 
   2   1  13      611.63      620.42      8.59 o 
   3   1  13       62.43       63.98      2.78 o 
   4   1  13       15.15       10.43      2.42 o 
   5   1  13       43.69       41.52      5.75 o 
   6   1  13        0.65       -2.68      3.40 o 
   7   1  13        2.04        7.35      5.61 o 
  -8   2  13       46.46       36.65      9.01 o 
  -7   2  13       25.52       26.40      6.25 o 
  -6   2  13       12.01       24.51      4.79 o 
  -5   2  13      181.47      162.46      7.83 o 
  -4   2  13        4.01        0.91      3.28 o 
  -3   2  13      119.12      104.04      3.73 o 
  -2   2  13       22.41       19.20      1.86 o 
  -1   2  13      127.80      126.13      4.22 o 
   0   2  13       23.21       32.17      2.43 o 
   1   2  13      271.60      250.09      5.64 o 
   2   2  13       50.21       66.45      3.77 o 
   3   2  13       74.68       83.18      3.58 o 
   4   2  13       67.09       63.23      4.32 o 
   5   2  13        7.33        3.39      3.81 o 
   6   2  13       36.27       36.85      6.37 o 
   7   2  13        0.04       13.92      7.11 o 
  -7   3  13       53.46       46.97      7.08 o 
  -6   3  13        0.67       -1.66      5.58 o 
  -5   3  13      134.29      132.06      7.39 o 
  -4   3  13        1.21       -0.28      3.61 o 
  -3   3  13      540.39      538.65     10.12 o 
  -2   3  13       48.10       42.89      2.73 o 
  -1   3  13      313.08      340.20      8.65 o 
   0   3  13      219.70      234.24      5.87 o 
   1   3  13       21.65       25.46      2.87 o 
   2   3  13        2.16        1.40      1.99 o 
   3   3  13       92.67       96.76      4.69 o 
   4   3  13        0.00       -1.65      3.34 o 
   5   3  13      234.69      233.29      9.39 o 
   6   3  13       25.68       14.87     17.24 o 
  -7   4  13       84.56      108.94     10.26 o 
  -6   4  13        1.12        1.81      5.50 o 
  -5   4  13       69.73       63.24      6.14 o 
  -4   4  13      119.55      112.61      6.52 o 
  -3   4  13      143.35      138.13      6.49 o 
  -2   4  13       61.38       70.57      4.25 o 
  -1   4  13       31.70       36.87      2.80 o 
   0   4  13       31.08       37.20      2.41 o 
   1   4  13       32.32       39.60      2.61 o 
   2   4  13      171.94      172.33      8.14 o 
   3   4  13       92.11       94.81      6.07 o 
   4   4  13       16.89       14.35      6.29 o 
   5   4  13       39.69       31.48      9.63 o 
   6   4  13       94.22      103.40     21.16 o 
  -6   5  13       12.78       14.14      6.52 o 
  -5   5  13        0.65        9.12      5.66 o 
  -4   5  13       74.27       71.76      7.01 o 
  -3   5  13       54.27       52.59      5.75 o 
  -2   5  13      550.63      508.94     11.98 o 
  -1   5  13      355.87      359.12      8.02 o 
   0   5  13      283.14      260.06      6.68 o 
   1   5  13      107.80       96.92      4.77 o 
   2   5  13        1.25        0.43      2.84 o 
   3   5  13       20.62       17.74      4.40 o 
   4   5  13        5.77        8.19      7.70 o 
   5   5  13       26.70       23.65      7.11 o 
  -6   6  13       11.53       11.01      6.68 o 
  -5   6  13        0.02        3.01      5.63 o 
  -4   6  13        3.91        1.42      5.00 o 
  -3   6  13       12.65       12.29      5.03 o 
  -2   6  13      264.28      268.26      9.64 o 
  -1   6  13        8.25        4.38      3.45 o 
   0   6  13      104.24      114.84      5.74 o 
   1   6  13      280.30      264.77     14.71 o 
   2   6  13       23.90       22.86      4.71 o 
   3   6  13        5.63       -1.73      5.42 o 
   4   6  13        3.43        6.58      6.31 o 
   5   6  13       43.35       62.60     17.37 o 
  -5   7  13        3.09        5.78      8.61 o 
  -4   7  13       57.63       62.44      9.65 o 
  -3   7  13        0.59        6.45      7.16 o 
  -2   7  13        5.48       -0.38      5.65 o 
  -1   7  13       36.11       50.65      5.61 o 
   0   7  13       18.58       18.00      9.20 o 
   1   7  13        9.89       11.63     11.13 o 
   2   7  13      104.12       93.12      9.59 o 
   3   7  13        3.49       -5.76     10.14 o 
   4   7  13        8.87        7.65      6.80 o 
  -3   8  13       10.54       17.83      8.02 o 
  -2   8  13        0.22        0.94      6.67 o 
  -1   8  13       25.82       40.03      7.09 o 
   0   8  13        3.37       -0.37      5.99 o 
   1   8  13       64.22       55.48      8.93 o 
   2   8  13       31.58       30.86      8.54 o 
  -8   0  14        6.59      -10.01     10.90 o 
  -6   0  14       58.88       50.74      7.21 o 
  -4   0  14      193.85      205.61      9.53 o 
  -2   0  14      381.50      387.43      8.19 o 
   0   0  14       32.80       32.07      6.40 o 
   2   0  14        7.10       13.27      3.71 o 
   4   0  14      969.69      971.86     16.02 o 
   6   0  14       11.56       11.66      6.29 o 
  -7   1  14       74.73       77.06      8.79 o 
  -6   1  14       24.89       19.58      5.07 o 
  -5   1  14        1.24        2.01      3.59 o 
  -4   1  14      111.29      131.54      4.76 o 
  -3   1  14       25.01       24.45      2.45 o 
  -2   1  14       94.65       89.96      3.39 o 
  -1   1  14       17.81       24.65      2.26 o 
   0   1  14      606.23      610.73     12.86 o 
   1   1  14       67.87       62.08      2.93 o 
   2   1  14        0.43        0.00      1.85 o 
   3   1  14       76.10       70.61      2.90 o 
   4   1  14      100.64      104.96      4.93 o 
   5   1  14       48.62       45.54      4.50 o 
   6   1  14        4.20        2.54      4.12 o 
   7   1  14        0.01        1.39      6.31 o 
  -7   2  14       14.54       22.98      7.27 o 
  -6   2  14      105.44      116.90      7.76 o 
  -5   2  14       75.08       68.71      6.41 o 
  -4   2  14        2.67       -1.95      3.04 o 
  -3   2  14       11.81       12.03      2.64 o 
  -2   2  14       75.09       79.88      3.42 o 
  -1   2  14      520.16      519.56      9.45 o 
   0   2  14       27.41       35.60      2.87 o 
   1   2  14       13.56       18.24      2.52 o 
   2   2  14       59.67       65.06      4.20 o 
   3   2  14        9.61        8.74      2.34 o 
   4   2  14        0.01        1.04      2.69 o 
   5   2  14      240.39      236.20     13.86 o 
   6   2  14        0.85       -4.56      4.56 o 
  -7   3  14        2.27        0.33      6.00 o 
  -6   3  14       15.96        8.73     12.18 o 
  -5   3  14       37.96       39.50      5.26 o 
  -4   3  14       52.01       58.21      5.15 o 
  -3   3  14       51.06       51.95      4.04 o 
  -2   3  14       53.38       52.68      3.10 o 
  -1   3  14      640.79      623.45     12.66 o 
   0   3  14      335.94      304.32      6.74 o 
   1   3  14       10.28        6.23      3.06 o 
   2   3  14       41.46       39.51      4.03 o 
   3   3  14        7.21        4.54      2.52 o 
   4   3  14       56.29       54.08      5.02 o 
   5   3  14        4.14        8.91      4.01 o 
   6   3  14        0.19        2.59      6.52 o 
  -7   4  14        9.33        8.56      7.09 o 
  -6   4  14        2.04        5.55      6.08 o 
  -5   4  14       47.93       47.62      5.64 o 
  -4   4  14       18.46       23.89      4.46 o 
  -3   4  14       34.48       33.17      3.88 o 
  -2   4  14      272.41      264.34      7.65 o 
  -1   4  14       14.49       12.54      2.20 o 
   0   4  14       24.83       21.04      3.39 o 
   1   4  14        6.31        3.28      3.60 o 
   2   4  14       82.66       79.41      3.64 o 
   3   4  14        0.16        2.05      2.69 o 
   4   4  14        0.79       -3.38      3.60 o 
   5   4  14       40.62       44.31      7.33 o 
   6   4  14       48.75       56.43      8.82 o 
  -6   5  14       16.30       12.03      6.42 o 
  -5   5  14      104.48       88.55      8.50 o 
  -4   5  14       62.53       54.51      5.81 o 
  -3   5  14      112.10      108.44      7.11 o 
  -2   5  14       90.34       93.41      5.16 o 
  -1   5  14       52.98       56.36      3.58 o 
   0   5  14       56.55       63.26      3.55 o 
   1   5  14       27.75       28.53      2.96 o 
   2   5  14        0.48        3.03      3.80 o 
   3   5  14       39.80       40.45      5.05 o 
   4   5  14        6.86        7.99      7.54 o 
   5   5  14       11.81        8.21      6.22 o 
  -5   6  14        1.50        2.73      5.57 o 
  -4   6  14        5.76        7.27      5.24 o 
  -3   6  14        0.01       -4.47      4.47 o 
  -2   6  14       34.80       39.08      4.84 o 
  -1   6  14       12.42       12.24      3.65 o 
   0   6  14      350.67      321.00     12.43 o 
   1   6  14       11.80       10.05      4.08 o 
   2   6  14       51.75       54.06      6.29 o 
   3   6  14       27.30       38.40      7.00 o 
   4   6  14       39.55       40.34      7.64 o 
  -4   7  14        6.40        6.25      7.16 o 
  -3   7  14        3.94        1.33      6.39 o 
  -2   7  14        8.33        8.80      5.09 o 
  -1   7  14        2.63        9.57      4.35 o 
   0   7  14       16.53       21.57      8.52 o 
   1   7  14      102.27       88.00     15.22 o 
   2   7  14       30.26       22.63      9.12 o 
   3   7  14       18.39        8.06      8.54 o 
  -2   8  14        2.32       -0.15      7.13 o 
  -1   8  14        1.40        7.17      8.92 o 
   0   8  14        1.02       -1.33      7.92 o 
   1   8  14       58.22       69.42     11.32 o 
   2   8  14       13.36       21.32      7.48 o 
  -7   0  15      124.51      190.95     19.35 o 
  -5   0  15        0.67        0.23      6.20 o 
  -3   0  15      210.82      225.51      8.44 o 
  -1   0  15       12.84        7.92      9.08 o 
   1   0  15      808.65      751.12     18.62 o 
   3   0  15      402.78      400.49      8.22 o 
   5   0  15       14.96       14.63      4.66 o 
  -7   1  15        5.21       -3.57      6.14 o 
  -6   1  15      149.29      129.24      7.83 o 
  -5   1  15       87.95       76.88      5.56 o 
  -4   1  15      377.36      360.00     11.35 o 
  -3   1  15       55.92       39.81      3.06 o 
  -2   1  15      146.16      141.72      4.60 o 
  -1   1  15       38.78       43.31      5.15 o 
   0   1  15       92.80       86.12      8.37 o 
   1   1  15       15.30       12.66      2.38 o 
   2   1  15       50.68       48.53      2.80 o 
   3   1  15       25.71       22.51      2.28 o 
   4   1  15       70.60       86.93      4.46 o 
   5   1  15       22.44       22.27      3.92 o 
   6   1  15       13.16       18.37      4.65 o 
  -7   2  15       88.57       93.18      9.47 o 
  -6   2  15        2.88        2.16      4.69 o 
  -5   2  15       13.51       18.80      4.20 o 
  -4   2  15       21.42       21.45      3.50 o 
  -3   2  15       87.77       87.78      3.92 o 
  -2   2  15       67.49       64.68      4.40 o 
  -1   2  15       70.72       62.60      3.10 o 
   0   2  15      227.59      221.95      6.52 o 
   1   2  15      116.44      106.52      4.42 o 
   2   2  15        2.19       -0.91      2.46 o 
   3   2  15        2.66       -3.52      3.52 o 
   4   2  15       35.15       40.88      3.62 o 
   5   2  15        3.00        1.08      3.64 o 
   6   2  15        7.24        5.10      5.82 o 
  -7   3  15        0.99        0.03      5.56 o 
  -6   3  15       22.76       31.45      6.89 o 
  -5   3  15       82.14       72.89      6.11 o 
  -4   3  15        3.33        0.16      3.55 o 
  -3   3  15      463.14      425.72      9.09 o 
  -2   3  15        0.79       -0.87      3.37 o 
  -1   3  15      188.58      192.45      7.40 o 
   0   3  15        2.29        0.94      2.45 o 
   1   3  15      148.54      152.13      6.03 o 
   2   3  15        0.36       -1.65      2.77 o 
   3   3  15       39.57       46.59      3.45 o 
   4   3  15        0.98       -1.70      3.26 o 
   5   3  15       11.81       10.06      4.94 o 
   6   3  15        0.17        2.59      5.71 o 
  -6   4  15        1.09        4.37      5.70 o 
  -5   4  15       82.85       75.80      6.54 o 
  -4   4  15       34.32       27.91      4.68 o 
  -3   4  15      163.34      149.38      5.86 o 
  -2   4  15      155.82      156.23      5.48 o 
  -1   4  15        0.72       -1.03      4.31 o 
   0   4  15       14.88       16.82      3.48 o 
   1   4  15       67.34       73.77      5.41 o 
   2   4  15       74.20       83.14      6.90 o 
   3   4  15        6.44        6.34      2.64 o 
   4   4  15       26.49       23.30      4.73 o 
   5   4  15        4.05       -4.13      5.02 o 
  -6   5  15       34.50       43.69      8.24 o 
  -5   5  15        8.03       14.03      5.98 o 
  -4   5  15       52.14       46.42      6.77 o 
  -3   5  15        8.52       -3.33      3.91 o 
  -2   5  15       89.37       88.86      4.90 o 
  -1   5  15      135.41      126.99      4.60 o 
   0   5  15      327.02      306.58      7.68 o 
   1   5  15       40.30       41.71      3.82 o 
   2   5  15      143.38      125.90      5.16 o 
   3   5  15        7.40        7.68      4.18 o 
   4   5  15        2.76        6.10      5.26 o 
   5   5  15        6.82       12.81      6.52 o 
  -5   6  15       13.15       21.12      6.62 o 
  -4   6  15      109.11      121.30      8.55 o 
  -3   6  15        0.31        0.10      4.66 o 
  -2   6  15        3.34        6.45      4.43 o 
  -1   6  15       70.58       81.26      7.14 o 
   0   6  15       27.68       23.83      3.76 o 
   1   6  15        4.37       -0.75      3.57 o 
   2   6  15       21.28       31.18      6.02 o 
   3   6  15      116.03      121.41      9.38 o 
   4   6  15        4.87        9.75      6.16 o 
  -4   7  15        0.42       -0.41      7.10 o 
  -3   7  15        2.39       -0.70      6.67 o 
  -2   7  15        6.25        7.52      5.17 o 
  -1   7  15       26.06       33.68      5.09 o 
   0   7  15        0.00        8.96     15.97 o 
   1   7  15        0.26       -4.94      4.94 o 
   2   7  15        0.63        9.32      5.97 o 
   3   7  15        0.06        7.53     17.77 o 
  -2   8  15        0.11        2.49     12.19 o 
  -1   8  15        8.41        2.45      6.84 o 
   0   8  15       27.08       23.94     11.17 o 
  -6   0  16       14.89       14.23      7.91 o 
  -4   0  16       75.54       93.86      6.56 o 
  -2   0  16       37.52       24.87     11.30 o 
   0   0  16      348.11      344.49     21.18 o 
   2   0  16       16.41       15.63      4.50 o 
   4   0  16       53.17       62.17      5.40 o 
   6   0  16      124.90      139.57     16.33 o 
  -7   1  16      121.47      115.47      9.99 o 
  -6   1  16        1.09        3.89      5.50 o 
  -5   1  16      218.17      233.19      9.20 o 
  -4   1  16       29.50       25.75      3.60 o 
  -3   1  16        0.14        3.29      2.80 o 
  -2   1  16        0.17        2.74      2.87 o 
  -1   1  16       67.42       81.41     10.21 o 
   0   1  16      128.68      127.64     14.04 o 
   1   1  16        1.12        3.98      2.34 o 
   2   1  16      390.43      373.26      7.54 o 
   3   1  16        0.80        1.39      2.17 o 
   4   1  16        0.07       -1.78      2.50 o 
   5   1  16       10.25       12.44      3.64 o 
   6   1  16        8.88        3.30      4.05 o 
  -7   2  16        4.84       18.67      6.96 o 
  -6   2  16       44.05       45.23      7.85 o 
  -5   2  16       35.94       37.08      4.57 o 
  -4   2  16      574.01      546.72     11.33 o 
  -3   2  16        5.21        9.34      2.26 o 
  -2   2  16      222.35      224.77      6.62 o 
  -1   2  16      244.47      234.19      5.94 o 
   0   2  16      312.45      303.29      7.56 o 
   1   2  16      287.83      288.66      7.04 o 
   2   2  16        1.62        0.52      2.63 o 
   3   2  16       16.04       12.38      4.09 o 
   4   2  16      215.64      218.68      6.51 o 
   5   2  16        5.20        4.51      3.88 o 
   6   2  16        1.79       -5.28      5.28 o 
  -7   3  16        0.03        9.25     11.83 o 
  -6   3  16       24.04       38.14      6.99 o 
  -5   3  16       16.68        9.91      4.31 o 
  -4   3  16      130.00      125.60      6.59 o 
  -3   3  16       10.09        9.21      2.58 o 
  -2   3  16       29.07       31.70      3.87 o 
  -1   3  16      121.41      133.33      6.12 o 
   0   3  16      479.49      444.56      9.64 o 
   1   3  16      419.21      402.94     11.22 o 
   2   3  16        4.41        2.51      5.63 o 
   3   3  16      136.03      140.24      8.27 o 
   4   3  16        2.41        5.12      3.33 o 
   5   3  16        1.75        3.54      4.25 o 
  -6   4  16        0.00        1.99      5.92 o 
  -5   4  16        1.42        2.54      4.19 o 
  -4   4  16        0.29        2.24      3.73 o 
  -3   4  16      235.83      227.36     10.43 o 
  -2   4  16       15.68       25.00      5.27 o 
  -1   4  16      125.77      132.50      7.38 o 
   0   4  16        4.65        8.55      3.22 o 
   1   4  16        4.68        5.93      4.03 o 
   2   4  16       86.94      104.26      7.35 o 
   3   4  16       14.20       18.66      5.09 o 
   4   4  16       94.00       91.89      6.36 o 
   5   4  16        7.76        6.00      5.45 o 
  -5   5  16       13.74       18.25      6.10 o 
  -4   5  16       45.44       46.64      9.74 o 
  -3   5  16      109.11      103.30      6.89 o 
  -2   5  16       26.56       22.65      2.99 o 
  -1   5  16      253.61      225.73     14.18 o 
   0   5  16        9.69        6.67      3.56 o 
   1   5  16      103.36      111.51      7.99 o 
   2   5  16       14.28       21.65      5.45 o 
   3   5  16        9.04        9.81      4.02 o 
   4   5  16        0.08        2.38      4.79 o 
  -5   6  16        1.21        1.27      7.00 o 
  -4   6  16       11.51       13.42      4.80 o 
  -3   6  16        4.75        5.66      4.69 o 
  -2   6  16        0.65        1.53      4.04 o 
  -1   6  16       14.28       14.49      3.51 o 
   0   6  16        0.07       -3.12      3.12 o 
   1   6  16        0.14       -0.37      3.46 o 
   2   6  16       62.84       56.09      7.45 o 
   3   6  16       24.98       34.09      8.23 o 
  -3   7  16       12.70        3.17      6.54 o 
  -2   7  16        5.69        3.29      5.50 o 
  -1   7  16        3.63        0.99      4.47 o 
   0   7  16       20.19       26.86     14.75 o 
   1   7  16        9.96        1.54     10.48 o 
   2   7  16        0.49       -1.91      5.92 o 
  -7   0  17       15.31       -0.50     22.22 o 
  -5   0  17      198.89      224.04     13.69 o 
  -3   0  17      556.57      594.15     13.65 o 
  -1   0  17      125.83      130.58     15.26 o 
   1   0  17       11.79       15.08      3.86 o 
   3   0  17       74.10       93.17      9.65 o 
   5   0  17       22.61       17.18      4.85 o 
  -7   1  17        7.79        5.69      6.45 o 
  -6   1  17       41.40       36.66      6.70 o 
  -5   1  17        3.60        6.11      3.84 o 
  -4   1  17       45.14       41.01      3.67 o 
  -3   1  17       41.29       38.66      5.37 o 
  -2   1  17      443.10      431.22     13.74 o 
  -1   1  17      186.66      170.21     12.04 o 
   0   1  17      153.07      138.59      6.94 o 
   1   1  17       11.15       11.60      3.35 o 
   2   1  17      211.53      192.20      7.07 o 
   3   1  17       39.30       32.12      2.77 o 
   4   1  17        2.02        2.25      2.38 o 
   5   1  17       10.70        7.29      3.77 o 
   6   1  17        1.24       -3.44      4.44 o 
  -6   2  17        5.91        3.39      5.61 o 
  -5   2  17       55.96       49.97      4.81 o 
  -4   2  17        0.94        2.17      2.78 o 
  -3   2  17       74.41       84.00      4.80 o 
  -2   2  17       20.24       21.19      3.05 o 
  -1   2  17       32.63       30.12      2.62 o 
   0   2  17      172.48      155.19      4.70 o 
   1   2  17       31.63       30.53      2.95 o 
   2   2  17       75.47       79.42      4.82 o 
   3   2  17      252.38      262.27     10.00 o 
   4   2  17        5.20        5.10      2.85 o 
   5   2  17        6.75        5.60      5.24 o 
  -6   3  17        1.12       -3.74      4.65 o 
  -5   3  17       10.56       12.20      4.44 o 
  -4   3  17       71.46       50.36      5.47 o 
  -3   3  17       22.85       18.46      2.85 o 
  -2   3  17       16.93       15.98      3.85 o 
  -1   3  17      344.60      324.50      9.14 o 
   0   3  17       18.49       16.51      2.73 o 
   1   3  17       18.51       18.81      3.47 o 
   2   3  17        4.20        8.83      3.91 o 
   3   3  17       68.13       76.84      6.59 o 
   4   3  17        7.07        7.23      5.39 o 
   5   3  17        4.14        5.18      3.96 o 
  -6   4  17        0.30        0.97      5.90 o 
  -5   4  17        9.24        3.70      5.21 o 
  -4   4  17        8.70       15.21      4.03 o 
  -3   4  17       83.86       78.31      4.02 o 
  -2   4  17       57.70       51.02      6.09 o 
  -1   4  17      331.86      310.92     10.02 o 
   0   4  17        0.01        0.79      5.26 o 
   1   4  17       13.08        6.97      4.25 o 
   2   4  17       25.22       28.51      5.26 o 
   3   4  17       32.06       35.22      6.66 o 
   4   4  17       12.24       12.06      3.60 o 
   5   4  17        2.18        4.20      5.05 o 
  -5   5  17       24.03       38.23      6.72 o 
  -4   5  17       13.96        7.38      4.16 o 
  -3   5  17       11.33       17.20      7.61 o 
  -2   5  17       44.63       46.47      5.68 o 
  -1   5  17        2.33        2.87      4.20 o 
   0   5  17       18.04       17.63      6.41 o 
   1   5  17        1.57       -4.49      4.49 o 
   2   5  17       47.50       40.73      7.08 o 
   3   5  17        3.60       -4.28      5.55 o 
   4   5  17       46.75       42.78      5.95 o 
  -4   6  17       20.20       20.84      5.16 o 
  -3   6  17        2.90       -7.77      7.77 o 
  -2   6  17       84.96       97.55      6.56 o 
  -1   6  17       31.72       32.97      3.52 o 
   0   6  17        0.01       -1.96      5.16 o 
   1   6  17       24.70       21.27      9.74 o 
   2   6  17        2.02        1.82      8.81 o 
   3   6  17       11.96       10.67      4.54 o 
  -2   7  17        0.73       -4.30      4.30 o 
  -1   7  17       25.09       18.23      4.77 o 
   0   7  17        3.10        0.49      9.45 o 
   1   7  17        3.83        5.59      4.53 o 
  -6   0  18       35.07       24.58      9.30 o 
  -4   0  18      356.74      311.54     14.13 o 
  -2   0  18       99.08      108.47     15.17 o 
   0   0  18       41.67       49.38     11.03 o 
   2   0  18      551.90      529.77     15.86 o 
   4   0  18       22.17       20.33      3.12 o 
  -6   1  18        0.48        0.25      5.34 o 
  -5   1  18       51.93       52.27      5.46 o 
  -4   1  18       90.10       78.82      4.22 o 
  -3   1  18      427.58      425.21     10.67 o 
  -2   1  18        1.64        2.23      7.83 o 
  -1   1  18        9.05        7.06     14.41 o 
   0   1  18       35.99       35.68      4.65 o 
   1   1  18      102.10       96.08      4.23 o 
   2   1  18       63.70       67.74      4.28 o 
   3   1  18        0.14        1.32      3.14 o 
   4   1  18       15.76       17.15      4.30 o 
   5   1  18       13.77       16.12      4.19 o 
  -6   2  18        0.08       -0.86      5.19 o 
  -5   2  18        0.66       -1.94      4.13 o 
  -4   2  18      119.14      108.31      4.56 o 
  -3   2  18       54.92       41.32      4.31 o 
  -2   2  18      271.43      227.88      6.57 o 
  -1   2  18       25.19       29.90      2.78 o 
   0   2  18       78.48       79.76      9.90 o 
   1   2  18      175.74      185.39      9.98 o 
   2   2  18       53.24       64.57      3.77 o 
   3   2  18        0.81        0.29      3.61 o 
   4   2  18        0.46        2.41      4.62 o 
   5   2  18       25.40       34.85      4.67 o 
  -6   3  18        0.67        1.53      4.78 o 
  -5   3  18       14.63       24.18      4.80 o 
  -4   3  18       11.26       17.60      4.41 o 
  -3   3  18        6.06       14.99      4.27 o 
  -2   3  18       27.65       25.27      4.12 o 
  -1   3  18        3.29        0.42      2.46 o 
   0   3  18       29.67       32.20      2.98 o 
   1   3  18       69.64       77.75      6.14 o 
   2   3  18      108.19      111.43      6.92 o 
   3   3  18       73.92       80.03      9.45 o 
   4   3  18        9.72        3.94      5.19 o 
   5   3  18       32.29       27.31      4.62 o 
  -5   4  18       22.95       21.74      4.72 o 
  -4   4  18        2.82        4.03      5.72 o 
  -3   4  18        0.09       -3.05      3.95 o 
  -2   4  18        0.52       -1.09      4.15 o 
  -1   4  18       47.69       39.25      5.57 o 
   0   4  18       43.17       39.48      6.02 o 
   1   4  18       85.61       96.12     10.06 o 
   2   4  18       18.22       18.73      5.69 o 
   3   4  18       16.95       15.72      9.05 o 
   4   4  18       45.59       49.10     10.08 o 
  -5   5  18        0.57       -3.08      5.28 o 
  -4   5  18        4.74        4.10      3.97 o 
  -3   5  18       19.01       25.58      3.87 o 
  -2   5  18       55.66       50.65      5.63 o 
  -1   5  18       82.73       86.58      6.39 o 
   0   5  18       42.37       47.07      5.61 o 
   1   5  18      189.41      190.21     13.08 o 
   2   5  18        0.00       -0.80      5.39 o 
   3   5  18       17.41       10.65      6.40 o 
  -3   6  18       11.34       12.75      4.52 o 
  -2   6  18        0.10       -1.99      5.09 o 
  -1   6  18       14.48       20.77     11.61 o 
   0   6  18      122.26      119.77     14.90 o 
   1   6  18        7.75        4.58      8.54 o 
   2   6  18        2.11       -1.69      7.96 o 
  -1   7  18       27.21       32.34      7.62 o 
   0   7  18        2.58        5.34     10.41 o 
  -5   0  19       29.41       16.25      6.67 o 
  -3   0  19       96.73       98.28     15.79 o 
  -1   0  19      294.60      282.20     20.69 o 
   1   0  19       75.69       84.70     12.59 o 
   3   0  19        9.64        1.87      5.47 o 
   5   0  19        1.91        5.76      4.55 o 
  -6   1  19        0.92        5.84      5.71 o 
  -5   1  19        1.04       -1.54      4.84 o 
  -4   1  19       12.62        9.50      2.70 o 
  -3   1  19      189.65      208.28      6.88 o 
  -2   1  19       23.48       21.90      8.11 o 
  -1   1  19       32.76       40.02      7.89 o 
   0   1  19       63.44       54.67      5.04 o 
   1   1  19       31.55       34.17      3.36 o 
   2   1  19      113.21      120.64      5.59 o 
   3   1  19       35.47       41.91      7.67 o 
   4   1  19       84.23       90.82      7.62 o 
   5   1  19        5.51        5.63      4.94 o 
  -6   2  19        6.13       11.00      7.53 o 
  -5   2  19        0.13        5.36      3.94 o 
  -4   2  19       39.30       34.67      3.37 o 
  -3   2  19       20.70       22.84      3.95 o 
  -2   2  19        0.63       -2.18      2.18 o 
  -1   2  19        0.39       -0.09      2.79 o 
   0   2  19       55.46       40.59      5.78 o 
   1   2  19       13.30        9.13      4.34 o 
   2   2  19       29.76       17.42      5.72 o 
   3   2  19        2.06        1.32      3.58 o 
   4   2  19       38.72       38.83      6.15 o 
  -5   3  19        0.29       -0.34      3.46 o 
  -4   3  19        3.76        3.25      5.52 o 
  -3   3  19        7.38        4.37      4.63 o 
  -2   3  19        8.23        6.68      3.59 o 
  -1   3  19        4.23        3.96      2.36 o 
   0   3  19       25.03       19.99      2.67 o 
   1   3  19       89.28       88.87      5.14 o 
   2   3  19        0.79        4.37      5.09 o 
   3   3  19        5.99        7.49      4.80 o 
   4   3  19       27.26       21.10      6.26 o 
  -5   4  19        0.35        6.79      4.13 o 
  -4   4  19       36.51       34.91      4.27 o 
  -3   4  19        7.05        9.99      7.08 o 
  -2   4  19        3.81        5.89      7.15 o 
  -1   4  19        6.65        2.81      3.32 o 
   0   4  19       22.49       21.39      3.77 o 
   1   4  19        9.55       12.39      5.10 o 
   2   4  19        6.47        4.81      4.98 o 
   3   4  19       26.43       28.49      6.43 o 
   4   4  19        5.18       12.34      6.21 o 
  -4   5  19        0.09       -0.55      3.61 o 
  -3   5  19       10.50       14.93      4.91 o 
  -2   5  19        0.06       -3.77      3.77 o 
  -1   5  19        0.94        4.49      4.00 o 
   0   5  19       53.69       58.91      7.52 o 
   1   5  19       12.53       24.17      8.52 o 
   2   5  19        0.00       -5.06      5.06 o 
   3   5  19        0.10       -7.12      8.28 o 
  -3   6  19       16.13       15.55      6.70 o 
  -2   6  19        3.74       -0.55      4.98 o 
  -1   6  19       15.10       11.64      6.76 o 
   0   6  19       16.32       30.48     10.32 o 
   1   6  19        9.08        5.43      8.85 o 
  -6   0  20        5.49       11.57      8.63 o 
  -4   0  20        2.34        5.57      4.60 o 
  -2   0  20      243.45      220.14     20.24 o 
   0   0  20      118.66      118.99      6.55 o 
   2   0  20       15.59       20.34      6.92 o 
   4   0  20        7.50        6.50      6.76 o 
  -6   1  20        7.53       -0.47      5.88 o 
  -5   1  20        0.17       -5.17      5.17 o 
  -4   1  20        0.73       -1.09      3.68 o 
  -3   1  20       14.86       14.76      5.03 o 
  -2   1  20        9.54       21.39      8.01 o 
  -1   1  20      163.03      164.56     12.62 o 
   0   1  20        4.47        1.66      3.75 o 
   1   1  20       28.19       24.30      3.99 o 
   2   1  20        0.52        2.06      2.98 o 
   3   1  20       18.99       16.97      4.67 o 
   4   1  20        8.68       13.17      7.21 o 
  -5   2  20        0.45        1.46      3.83 o 
  -4   2  20        0.04        3.14      4.11 o 
  -3   2  20        9.85       16.77      5.72 o 
  -2   2  20      103.27       95.71      6.76 o 
  -1   2  20       54.30       42.30      3.97 o 
   0   2  20       62.78       46.87      5.70 o 
   1   2  20        0.01       -3.84      3.97 o 
   2   2  20       26.68       25.33      7.72 o 
   3   2  20       10.51       22.73      7.61 o 
   4   2  20      118.62      126.92     13.81 o 
  -5   3  20        6.83        5.27      3.50 o 
  -4   3  20        0.01        5.37      4.40 o 
  -3   3  20       49.05       57.32      5.46 o 
  -2   3  20       15.16       16.31      3.75 o 
  -1   3  20        2.49        0.40      2.50 o 
   0   3  20       26.35       32.93      3.22 o 
   1   3  20        0.07        2.75      2.78 o 
   2   3  20        2.89        3.49      7.14 o 
   3   3  20        5.72        7.12      4.46 o 
   4   3  20        0.86        2.29      5.16 o 
  -4   4  20        2.78        2.36      4.62 o 
  -3   4  20       12.98       25.97      5.00 o 
  -2   4  20        1.36        1.29      3.64 o 
  -1   4  20        0.05       -1.51      3.13 o 
   0   4  20       21.52       33.33      5.71 o 
   1   4  20       10.97        9.59      5.12 o 
   2   4  20        1.94        1.58      4.66 o 
   3   4  20       15.39       22.38      6.09 o 
  -3   5  20        0.07        1.69      4.67 o 
  -2   5  20        4.69       -3.89      3.89 o 
  -1   5  20        3.04        1.32      3.72 o 
   0   5  20       20.58       28.90      6.62 o 
   1   5  20        8.64       13.36      5.98 o 
   2   5  20       34.05       31.82      9.90 o 
  -1   6  20        0.85        2.27      5.31 o 
   0   6  20        2.46       -0.09      9.39 o 
  -5   0  21       10.43        9.53      4.97 o 
  -3   0  21       44.44       40.17     14.73 o 
  -1   0  21       10.77       28.56     12.15 o 
   1   0  21      105.41      113.11      7.00 o 
   3   0  21      102.87      109.98     10.10 o 
  -5   1  21       12.02       12.46      7.07 o 
  -4   1  21        0.00        0.86      3.45 o 
  -3   1  21        0.00       -0.54      4.56 o 
  -2   1  21        1.79       14.44      8.56 o 
  -1   1  21       26.58       28.59      8.38 o 
   0   1  21       32.60       39.99      9.58 o 
   1   1  21        0.00       -1.29      3.61 o 
   2   1  21        0.01        0.13      4.36 o 
   3   1  21       25.68       20.91      7.25 o 
   4   1  21       18.99       27.45      8.54 o 
  -5   2  21        5.29        7.03      3.83 o 
  -4   2  21        3.78       10.33      4.31 o 
  -3   2  21      106.34      111.08      6.81 o 
  -2   2  21        0.23       -3.86      4.55 o 
  -1   2  21       32.08       38.96      6.53 o 
   0   2  21       30.86       39.83      5.62 o 
   1   2  21        0.09       -0.36      6.40 o 
   2   2  21        2.43        1.01      5.05 o 
   3   2  21        0.29        1.82      6.36 o 
  -4   3  21        2.45       -0.36      3.64 o 
  -3   3  21        4.22        2.08      3.70 o 
  -2   3  21        4.99        8.67      8.48 o 
  -1   3  21       10.90       14.52      2.60 o 
   0   3  21        2.27       -2.71      5.34 o 
   1   3  21       71.76       91.43     10.77 o 
   2   3  21       33.61       24.11      8.14 o 
   3   3  21       10.81       10.78      6.63 o 
  -4   4  21        0.13        5.14      5.26 o 
  -3   4  21        3.59       10.91      4.40 o 
  -2   4  21       15.86       20.24      3.75 o 
  -1   4  21        1.89        2.10      2.95 o 
   0   4  21       28.83       32.77      5.51 o 
   1   4  21        3.02       -1.88      4.38 o 
   2   4  21        0.02       -2.33      4.52 o 
  -2   5  21        8.41        9.10      3.93 o 
  -1   5  21        2.29        1.40      3.85 o 
   0   5  21        6.52        5.17      5.55 o 
   1   5  21       66.43       67.83      7.87 o 
  -4   0  22       18.91       14.19     14.10 o 
  -2   0  22       37.18       18.02     11.97 o 
   0   0  22        3.73       -1.43      3.20 o 
   2   0  22       46.76       53.79      7.16 o 
  -4   1  22        7.63       -2.37      8.39 o 
  -3   1  22        0.73       -4.12      4.12 o 
  -2   1  22       42.53       53.07     10.81 o 
  -1   1  22       51.23       62.36     10.07 o 
   0   1  22       15.96       16.36      4.39 o 
   1   1  22        2.31        3.93      3.81 o 
   2   1  22        1.98       -0.02      3.22 o 
   3   1  22       18.19       13.17      6.90 o 
  -4   2  22        0.03       -3.62      3.62 o 
  -3   2  22        0.64       -3.32      9.21 o 
  -2   2  22       14.69       10.98      5.85 o 
  -1   2  22       14.51        9.00      4.96 o 
   0   2  22       55.63       39.17     16.48 o 
   1   2  22        0.13        1.40      7.21 o 
   2   2  22        8.60       13.43      7.45 o 
   3   2  22        0.09       -0.93      6.63 o 
  -4   3  22        3.29        1.07      4.87 o 
  -3   3  22       19.72       16.92      5.55 o 
  -2   3  22       13.33       17.27      4.84 o 
  -1   3  22       12.37       14.09      4.29 o 
   0   3  22        0.00        6.37      5.12 o 
   1   3  22       30.23       33.41      6.53 o 
   2   3  22        0.00        0.84      6.07 o 
  -3   4  22       36.49       32.94      5.98 o 
  -2   4  22        6.13        3.90      3.39 o 
  -1   4  22        6.51       10.56      3.19 o 
   0   4  22       20.31       25.52      4.98 o 
   1   4  22        1.84       -0.90      4.16 o 
  -3   0  23        1.50       -6.99     11.30 o 
  -1   0  23        0.03       11.17     11.57 o 
   1   0  23       21.00       28.62      5.63 o 
  -4   1  23        0.40       -4.13     11.77 o 
  -3   1  23       33.09       32.46      8.10 o 
  -2   1  23       20.81       32.03      9.63 o 
  -1   1  23        0.39       -3.82      3.82 o 
   0   1  23        0.86        5.31      4.06 o 
   1   1  23        0.84        8.98      4.37 o 
   2   1  23       17.02       19.80      6.50 o 
  -3   2  23        2.37        9.14      4.89 o 
  -2   2  23       44.85       58.25     11.14 o 
  -1   2  23       54.69       53.17     21.55 o 
   0   2  23        7.57        4.30     14.65 o 
   1   2  23        3.86        2.70      4.60 o 
   2   2  23       54.13       73.36      9.70 o 
  -2   3  23        0.16        6.10      6.81 o 
  -1   3  23       23.56       34.67      6.39 o 
   0   3  23        0.02       -4.63      4.63 o 
   1   3  23        4.48       11.96      9.12 o 
  -2   0  24       16.69       46.36     15.08 o 
   0   0  24       18.80       20.70      4.15 o 
  -2   1  24       43.54       54.60      9.32 o 
  -1   1  24        5.65        7.17      4.34 o 
   0   1  24       12.94        9.79      4.35 o 
   1   1  24       48.82       68.09      7.61 o 
  -2   2  24       30.99       27.73      7.00 o 
  -1   2  24        6.10       13.75     15.92 o 
   0   2  24       17.99       21.55      5.86 o 
                                                 
